# Supplementary material for: Guidelines for Neuroprognostication in Critically Ill Adults with Intracerebral Hemorrhage
Source: Neurocrit Care. 2023 Nov 3;40(2):395–414. doi: 10.1007/s12028-023-01854-7 (PMC10959839; doi:10.1007/s12028-023-01854-7)
Supplement: Supplementary file 4 — Supplementary file4 (XLSX 27 KB) [file 12028_2023_1854_MOESM4_ESM.xlsx]

## Sheet: Original ICH Score
RefID	FIRST AUTHOR LAST NAME	TITLE	JOURNAL	YEAR OF PUBLICATION	PROGNOSTIC MODEL(S) EVALUATED	OUTCOME(S)	Sample size for the outcome of interest	Number of patients with the outcome of interest	DISCRIMINATION: C-statistic/ Area under the curve with 95% CI	CALIBRATION: Predicted to observed, Hosmer-Lemeshow or other, or enter "Not reported"	Any other reported effect size (Odds Ratio, 95% CI etc)- enter as comment	Development vs Validation of model	PARTICIPANTS ROB: Were appropriate data sources used, e.g. cohort, RCT or nested case-control study data?	PARTICIPANTS ROB: Were all inclusions and exclusions of participants appropriate?	PARTICIPANTS: RISK OF BIAS	PARTICIPANTS: APPLICABILITY- Concern that participants and setting do not match the review question	PARTICIPANTS: Reviewer comments	PREDICTORS ROB: Were predictors defined and assessed in a similar way for all participants?	PREDICTORS ROB: Were predictor assessments made without knowledge of outcome data?	PREDICTORS ROB: Are all predictors available at the time the model is intended to be used?	PREDICTORS: RISK OF BIAS	PREDICTORS: APPLICABILITY- Concern that definition, assessment or timing of predictors do not match the review question	PREDICTORS: Reviewer Comments	OUTCOME ROB: Was the outcome determined appropriately?	OUTCOME ROB: Was a prespecified or standard outcome definition used?	OUTCOME ROB: Were predictors excluded from the outcome definition?	OUTCOME ROB: Was the outcome defined and determined in a similar way for all participants?	OUTCOME ROB: Was the outcome determined without knowledge of predictor information?	OUTCOME ROB: Was the time interval between predictor assessment and outcome determination appropriate?	OUTCOME: RISK OF BIAS	OUTCOME: APPLICABILITY- Concern that the outcome, its definition, timing or determination do not match the review question	OUTCOME: Reviewer Comments	ANALYSIS ROB: Were there a reasonable number of participants with the outcome?	ANALYSIS ROB: Were continuous and categorical predictors handled appropriately?	ANALYSIS ROB: Were all enrolled participants included in the analysis?	ANALYSIS ROB: Were participants with missing data handled appropriately?	ANALYSIS ROB: Was selection of predictors based on univariable analysis avoided?	ANALYSIS ROB: Were complexities in the data (e.g. censoring, competing risks, sampling of controls) accounted for appropriately?	ANALYSIS ROB: Were relevant model performance measures evaluated appropriately?	ANALYSIS ROB: Were model overfitting and optimism in model performance accounted for?	ANALYSIS ROB: Do predictors and their assigned weights in the final model correspond to the results from multivariable analysis?	ANALYSIS: RISK OF BIAS	ANALYSIS: Reviewer Comments	SELF-FULFILLING PROPHECY ROB: Treatment suspension policy used?	SELF-FULFILLING PROPHECY: Duration of treatment suspension limitation, if any (days)	SELF-FULFILLING PROPHECY: Clinical team blinded to the predictor(s) under investigation?	SELF-FULFILLING PROPHECY: Was predictor used systematically to decide treatment limitation?	SELF FULFILLING PROPHECY: RISK OF BIAS	SELF-FULFILLING PROPHECY: Reviewer Comments
539	Julian Xinguang Han, Angela An Qi See, Nicolas Kon Kam King	Validation of Prognostic Models to Predict Early Mortality in Spontaneous Intracerebral Hemorrhage: A Cross-Sectional Evaluation of a Singapore Stroke Database	World neurosurgery	2018	M @ 30-day	ICH score	1338	1338	0.89	H-L		Validation	Yes	Yes	Low	Low		Yes	Yes	Yes	Low	Low		Yes	Yes	No	Yes	Yes	Yes	Low	Low		Yes	Probably Yes	Yes	Probably Yes	Yes	Probably Yes	Yes	No information	Yes	Low		No Information		Yes	Yes	Low
616	Taha Nisar, Abdul Alchaki, Machteld Hillen	Validation of ICH score in a large urban population	Clinical neurology and neurosurgery	2018	M @ 30-day	ICH score >2	245	245	0.89	NR	NA	Validation
620	Farzad Rahmani, Reza Rikhtegar, Alireza Ala, Aysan Farkhad-Rasooli, Haniyeh Ebrahimi-Bakhtavar	Predicting 30-day mortality in patients with primary intracerebral hemorrhage: Evaluation of the value of intracerebral hemorrhage and modified new intracerebral hemorrhage scores	Iranian journal of neurology	2018	M @ 30-day	ICH score >2	107	107	0.855
636	Felix A. Schmidt, Eric M. Liotta, Shyam Prabhakaran, Andrew M. Naidech, Matthew B. Maas	Assessment and comparison of the max-ICH score and ICH score by external validation	Neurology	2018	M	ICH score	372	372	0.83
636	Felix A. Schmidt, Eric M. Liotta, Shyam Prabhakaran, Andrew M. Naidech, Matthew B. Maas	Assessment and comparison of the max-ICH score and ICH score by external validation	Neurology	2018	M	ICH score	301 maximally treated group	301 maximally treated group	0.81
965	Koushik Pan, Ajay Panwar, Ujjawal Roy, Bidyut K. Das	A Comparison of the Intracerebral Hemorrhage Score and the Acute Physiology and Chronic Health Evaluation II Score for 30-Day Mortality Prediction in Spontaneous Intracerebral Hemorrhage	Journal of stroke and cerebrovascular diseases : the official journal of National Stroke Association	2017	M @ 30-day	ICH score =3	104		0.892	H-L
969	Jochen A. Sembill, Stefan T. Gerner, Bastian Volbers, Tobias Bobinger, Hannes Lucking, Stephan P. Kloska, Stefan Schwab, Hagen B. Huttner, Joji B. Kuramatsu	Severity assessment in maximally treated ICH patients: The max-ICH score	Neurology	2017		ICH score
2717	Chih-Wei Wang, Yi-Jui Liu, Yi-Hsiung Lee, Dueng-Yuan Hueng, Hueng-Chuen Fan, Fu-Chi Yang, Chun-Jen Hsueh, Hung-Wen Kao, Chun-Jung Juan, Hsian-He Hsu	Hematoma shape, hematoma size, Glasgow coma scale score and ICH score: which predicts the 30-day mortality better for intracerebral hematoma?	PloS one	2014	ICH Score	30-day mortality	106	16	0.882		3.75	Validation	Yes	Yes	Low	Unclear	US cohort, no breakdown of ethnicities	Probably Yes	No	Probably Yes	High	Low	Did not blind the radiologists who assessed ICH volume and shape. However, did use two raters and assessed interrater reliability (kappa=0.632). Scoring system used for ICH shape was first introduced in this study, so unsure about reliability/ validity.	Yes	Yes	Yes	Yes	No	Yes	Low	Low		Probably No	Probably Yes	Yes	Yes		No information	No			High	(-) mortality rate was 16/103, which is rather small n. Did not assess for calibration.	No		No	No	High	Did not control for DNR, which could affect mortality rates.
3322	Adrian R. Parry-Jones, Kamran A. Abid, Mario Di Napoli, Craig J. Smith, Andy Vail, Hiren C. Patel, Andrew T. King, Pippa J. Tyrrell	Accuracy and clinical usefulness of intracerebral hemorrhage grading scores: a direct comparison in a UK population	Stroke	2013	oICH	30-day mortality	1175	483	0.861	predicted to obvs - see Fig 3	0.840–0.880	Validation	Yes	Yes	Low	Low	(+) prospective study ; data referred from 14 hospitals in the UK (cases represent ~75% of incident ICH cases in population)	Yes	Probably Yes	Yes	Unclear	Low	It appears all brain imaging data was reviewed by one study investigator; would have been good to get multiple to ensure reliability.	Yes	Yes	Yes	Yes	Probably Yes	Yes	Low	Low		Yes	Probably Yes	Yes	Yes		Yes	Yes			Low	Assessed discrimination and calibration; good n for validation (>100); conducted decision curve analysis; assessed difference between eligible vs. eligible and not enrolled ; did survival analysis	No		No	No	High	did not account for DNR; however, this was a study validating 3 existing models
4185	Marco Stein, Marcus Luecke, Matthias Preuss, Wolfram Scharbrodt, Aeasndr Joedicke, Matthias F. Oertel	The prediction of 30-day mortality and functional outcome in spontaneous intracerebral hemorrhage with secondary ventricular hemorrhage: a score comparison	Acta neurochirurgica. Supplement	2011	ICH score	30-day mortality	171	0.286	0.736	NR	0.656-0.816	Validation	Probably Yes	Probably Yes	Low	Unclear	All patients had IVH (so sicker population)	Probably Yes	Probably No	Probably Yes	Low	Low	Unclear who assessed ICH volume. Unclear if multiple individuals or only one person assessed volume. However, it appears the ICH volume was dichotomized so easier to assess.	Probably Yes	Probably Yes	Yes	Probably Yes	Probably No	Probably Yes	Low	Low	Since retrospective study, researchers probably collected mRS outcome through patient charts. Unclear whether these researchers were blinded to predictors when assessing outcome. However, outcome does not require subjective interpretation in this case	Probably No	Probably Yes	No	Yes			No			Low	no calibration, small sample size	No		No	No	High	Did not control for DNR; however, this was a validation study
4432	Marco Stein, Markus Luecke, Matthias Preuss, Dieter-Karsten Boeker, Andreas Joedicke, Matthias F. Oertel	Spontaneous intracerebral hemorrhage with ventricular extension and the grading of obstructive hydrocephalus: the prediction of outcome of a special life-threatening entity	Neurosurgery	2010	oICH	30-day mortality	104	31	0.751		0.655-0.848	Both	Probably Yes	Probably Yes	Low	Unclear	they are developing IVH scale;so enrolled IVH patients, had an older population	Probably Yes	Probably No	Probably Yes	Low	Low	Unclear whether the 2 raters of ICH volume were blinded to results (they were probably not). Hydrocephalus scale was self-developed, but they did test in small cohort, and checked interrater reliability.	Probably Yes	Probably Yes	Probably Yes	Yes	Probably No	Probably Yes	Low	Low		Probably No	Probably Yes	Probably No	Probably Yes	Probably No	No information	Probably No	Probably Yes	Yes	Unclear	Did not assess calibration; small n. did validate in prospective cohort.	No		Probably No	No	High	Did collect data on which patients in cohort had DNR status and demographics of those patients. Acknowledge this as limitation
4625	S. Y. Peng, Y. C. Chuang, T. W. Kang, K. H. Tseng	Random forest can predict 30-day mortality of spontaneous intracerebral hemorrhage with remarkable discrimination	European journal of neurology	2010	ICH score	30-day mortality	423	62	0.72		0.68–0.76	Both	Yes	Probably Yes	Low	Unclear	single site; Taichung veterans general hospital	Probably Yes	Probably No	Yes	Low	Low	Only concern is that it is unclear who assessed ICH volume	Probably Yes	Yes	Yes	Yes	Probably No	Probably Yes	Low	Low		Probably No	Probably Yes	Probably Yes	Yes	No	No information	Probably Yes	Probably Yes	Probably Yes	Low	Assessed accuracy and discrimination of all models; utilized cross-validation	No		No	No	High	No incorporation of DNR
6130	Jennifer L. Clarke, S. Claiborne Johnston, Mary Farrant, Richard Bernstein, David Tong, J. Claude Hemphill	External validation of the ICH score	Neurocritical care	2004	ICH Score	Mortality 30days	175	70	0.88	NR		Validation	Yes	Yes	Low	Low	retrospective cohort, Initial GCS emergency room	Yes	Yes	Probably Yes	Low	Low	external validation of ICH score, retrospective patient extraction from hospital discharge data bases for the international classification of diseases diagnosis code 431	Yes	Yes	Yes	Yes	No	Yes	Low	Low	30 - day outcome was missed in 47 patients on medical records. Death was approved by Internet - based Social Security Death Index	Yes	Yes	Yes	Yes	Yes	Yes	Yes	No	Yes	Low	ROC analysis given from study group and initial development group of ICH score	No		No	No	Low
6477	Raymond Tak Fai Cheung, Liang-Yu Zou	Use of the original, modified, or new intracerebral hemorrhage score to predict mortality and morbidity after intracerebral hemorrhage	Stroke	2003	ICH Score	Mortality 30 days	141	31	Specificiy mortality 90.4 good outcome 60.5	NR	Youden index discrimation mortality good outcome 0.69 - 0.54	Both	Yes	Yes	Low	Low	retrospective cohort from local stroke database	Yes	Yes	Yes	Low	Low		Yes	Yes	Yes	Yes	No	Yes	Low	Low		Probably Yes	Yes	Probably Yes	Yes	Yes	Yes	Yes	Yes	Yes	Low	Interesting comparison between 3 Scores; ICH score better for mortality , new and modified ICH score better prediction of good outcome	No		No	No Information	Low
6912	J. C. Hemphill, D. C. Bonovich, L. Besmertis, G. T. Manley, S. C. Johnston	The ICH score: a simple, reliable grading scale for intracerebral hemorrhage	Stroke	2001	ICH score	Mortality 30days	152	68	AUC Not given	NR	GCS 0.59-0.80CI, Age>80 2.58-37,47CI, Infratentoriell 1,15-15,65CI, IVH 0.99-8.92 p 0.052, ICH Volume 1,00-171	Both	Yes	Yes	Low	Low	ICH score introduced	Yes	Yes	Probably Yes	Low	Low		Yes	Yes	Yes	Yes	Yes	Yes	Low	Low		Yes	Yes	Yes	Yes	Yes	Yes	Probably Yes		Yes	Low		No		No	No	Low
11045	D. A. Godoy, G. Piñero, M. Di Napoli, Daniel Agustin Godoy, Gustavo Piñero, Mario Di Napoli	Predicting mortality in spontaneous intracerebral hemorrhage: can modification to original score improve the prediction?	Stroke (00392499)	2006	oICH (original ICH score)	30 day - mortality	153	53	0.882(95% CI 0.830-0.934) oICH, Score A 0.878, Score B 0.869;	NR	oICH sensitivity 0.75 specificity 0.84 mortality	Both	Yes	Yes	Low	Low	indepent cohort, prospectively collected data	Yes	Yes	Yes	Low	Low		Yes	Yes	Yes	Yes	Yes	Yes	Low	Low	validation to other scores; different socially and cultural population/Argentina	Yes	Yes	Yes	Yes	No	Probably Yes	Yes	Yes	Yes	Low		No		Yes	No	Low
636	Felix A. Schmidt, Eric M. Liotta, Shyam Prabhakaran, Andrew M. Naidech, Matthew B. Maas	Assessment and comparison of the max-ICH score and ICH score by external validation	Neurology	2018	mRS 4-6	ICH score	372	372	0.85
636	Felix A. Schmidt, Eric M. Liotta, Shyam Prabhakaran, Andrew M. Naidech, Matthew B. Maas	Assessment and comparison of the max-ICH score and ICH score by external validation	Neurology	2018	mRS 4-6	ICH score	301 maximally treated group	301 maximally treated group	0.83
679	Hauke Schneider, Thien J. Huynh, Andrew M. Demchuk, Dar Dowlatshahi, David Rodriguez-Luna, Yolanda Silva, Richard Aviv, Imanuel Dzialowski, P. REDICT/Sunnybrook ICH CTA Study Group	Combining Spot Sign and Intracerebral Hemorrhage Score to Estimate Functional Outcome: Analysis From the PREDICT Cohort	Stroke	2018	mRS 4-6 @ 3-month	ICH score	241	241	0.748
1206	Matthew B. Maas, Brandon A. Francis, Rajbeer S. Sangha, Bryan D. Lizza, Eric M. Liotta, Andrew M. Naidech	Refining Prognosis for Intracerebral Hemorrhage by Early Reassessment	Cerebrovascular diseases (Basel, Switzerland)	2017	mRS >3	ICH score	254		0.73
1779	Chunyan Lei, Bo Wu, Ming Liu, Shuting Zhang, Ruozhen Yuan	Cerebral Amyloid Angiopathy-related Intracerebral Hemorrhage Score For Predicting Outcome	Current neurovascular research	2016	mRS >2	ICH score	360		0.67
1779	Chunyan Lei, Bo Wu, Ming Liu, Shuting Zhang, Ruozhen Yuan	Cerebral Amyloid Angiopathy-related Intracerebral Hemorrhage Score For Predicting Outcome	Current neurovascular research	2016	mRS >2	ICH score	190		0.69			Validation
3153	Wenjuan Wang, Jingjing Lu, Chunxue Wang, Yilong Wang, Hao Li, Xingquan Zhao, Investigators Investigators for the China National Stroke Registry	Prognostic value of ICH score and ICH-GS score in Chinese intracerebral hemorrhage patients: analysis from the China National Stroke Registry (CNSR)	PloS one	2013	ICH Score	3-mo funct. Outcome	3255	1656	0.76			Validation	Yes	Yes	Low	Unclear	Chinese cohort	Probably Yes	Probably No	Probably Yes	Unclear	Low	ICH volume was assessed using ABC/2 method and no statement as to whether assessors were neuroradiologists and if they were blinded or not. Also it doesn't seem like multiple individuals were used to rate each ICH volume because there was nothing stated about interrater reliability. It is unclear regarding the expertise of others who collected demographic and clinical variables and whether a diff…	Probably Yes	Yes	Yes	Probably No	Probably No	Probably Yes	Unclear	Low	the evaluation of the functional outcome was conducted via phone during the follow-ups. The lack of on-site supervision by medical professionals might have some negative impact on the accuracy of the mRS score because some of the interviewees might not be able to answer the questions accurately. Also, not clear as to whether to trained researchers assessing follow-up outcome were the same ones wh…	Yes	Yes	Probably No	Probably No			No			Unclear	since this was a validation study, left blank the signaling questions for model development in analysis section (same for other validation studies below). (-) did not assess for calibration. Up to 947 patients did not complete 12-mo follow-up and rate is relatively high (however, I don't see this reflected in Table 2, nor in Figure 1) (+) assessed discriminatory ability for both cut-offs of mRS ≤…	No		No	No	Unclear	While they did not control for DNR, this was a validation study, and they did collect data on withdrawal of support, n(%) in their cohort
3851	Geoffrey Appelboom, Samuel S. Bruce, James Han, Matthew Piazza, Brian Hwang, Zachary L. Hickman, Brad E. Zacharia, Amanda Carpenter, Aimee S. Monahan, Kerry Vaughan, Neeraj Badjatia, E. Sander Connolly	Functional outcome prediction following intracerebral hemorrhage	Journal of clinical neuroscience : official journal of the Neurosurgical Society of Australasia	2012	ICH score	3-month functional disability outcome - measured by BI <55	155		0.826	NR	0.757–0.895	Validation	Yes	Probably Yes	Low	Unclear	Data collected at Columbia Uni Medical Center; no data on ethnicity/race of participants; however, large academic center in NY, likely diverse population	Probably Yes	Probably Yes	Probably Yes	Low	Low	Re: calculating ICH score (which relies on neuroimaging), no information on who is calculating the score	Probably Yes	Probably Yes	Probably Yes	Probably Yes	Probably Yes	Probably Yes	Unclear	Low	Unclear who are the individuals collecting the outcome data, and if there was some standardized procedure to determine mRS, BI, and GOS score. Unclear if individuals determining outcome scores were the same ones who determined ICH score. Also unclear if the cut-offs for mRS, BI, GOS used are normal; no citations provided, but these seem to be standard.	Probably Yes	Probably Yes	No	Probably Yes			No			Low	Did not assess calibration	No		No	No	High
3851	Geoffrey Appelboom, Samuel S. Bruce, James Han, Matthew Piazza, Brian Hwang, Zachary L. Hickman, Brad E. Zacharia, Amanda Carpenter, Aimee S. Monahan, Kerry Vaughan, Neeraj Badjatia, E. Sander Connolly	Functional outcome prediction following intracerebral hemorrhage	Journal of clinical neuroscience : official journal of the Neurosurgical Society of Australasia	2012		3-month functional disability outcome - measured by mRS >3			0.833		0.766–0.900	Validation	Yes	Probably Yes	Low	Unclear	Data collected at Columbia Uni Medical Center; no data on ethnicity/race of participants; however, large academic center in NY, likely diverse population	Probably Yes	Probably Yes	Probably Yes	Low	Low	Re: calculating ICH score (which relies on neuroimaging), no information on who is calculating the score	Probably Yes	Probably Yes	Probably Yes	Probably Yes	Probably Yes	Probably Yes	Unclear	Low	Unclear who are the individuals collecting the outcome data, and if there was some standardized procedure to determine mRS, BI, and GOS score. Unclear if individuals determining outcome scores were the same ones who determined ICH score. Also unclear if the cut-offs for mRS, BI, GOS used are normal; no citations provided, but these seem to be standard.	Probably Yes	Probably Yes	No	Probably Yes			No			Low	Did not assess calibration	No		No	No	High
3851	Geoffrey Appelboom, Samuel S. Bruce, James Han, Matthew Piazza, Brian Hwang, Zachary L. Hickman, Brad E. Zacharia, Amanda Carpenter, Aimee S. Monahan, Kerry Vaughan, Neeraj Badjatia, E. Sander Connolly	Functional outcome prediction following intracerebral hemorrhage	Journal of clinical neuroscience : official journal of the Neurosurgical Society of Australasia	2012		3-month functional disability outcome - measured by GOS >3			0.83		0.797–0.917	Validation	Yes	Probably Yes	Low	Unclear	Data collected at Columbia Uni Medical Center; no data on ethnicity/race of participants; however, large academic center in NY, likely diverse population	Probably Yes	Probably Yes	Probably Yes	Low	Low	Re: calculating ICH score (which relies on neuroimaging), no information on who is calculating the score	Probably Yes	Probably Yes	Probably Yes	Probably Yes	Probably Yes	Probably Yes	Unclear	Low	Unclear who are the individuals collecting the outcome data, and if there was some standardized procedure to determine mRS, BI, and GOS score. Unclear if individuals determining outcome scores were the same ones who determined ICH score. Also unclear if the cut-offs for mRS, BI, GOS used are normal; no citations provided, but these seem to be standard.	Probably Yes	Probably Yes	No	Probably Yes			No			Low	Did not assess calibration	No		No	No	High
4154	Huan-Sheng Chen, Chuan-Fa Hsieh, Tang-Tat Chau, Chih-Dong Yang, Yu-Wei Chen	Risk factors of in-hospital mortality of intracerebral hemorrhage and comparison of ICH scores in a Taiwanese population	European neurology	2011	ICH score	Unfavorable outcome (BI<40)	285		0.834		0.787–0.880	Development	Yes	Probably Yes	Low	Unclear	Taiwanese cohort ; patients with hospitalization < 24 hours were excluded	Probably Yes	Probably No	Probably Yes	Low	Low	Unclear who was assessed ICH volume and whether they were blinded to outcome. Unclear if multiple individuals or only one person assessed volume. However ICH volume was dichotomized so easier to assess.	Probably Yes	Probably Yes	Probably Yes	Probably Yes	Probably No	Probably Yes	Unclear	Low	Unclear who is assessing the BI score and whether they were blinded to the predictors (i.e. ICH volume).	Probably No	Probably Yes	No information	No information	Probably No	No	No	No	Probably Yes	High	Did not assess calibration; EPV<10 so high chance of overfitting; did not conduct internal validation/ do anything to address overfitting; relied on univariate predictor selection; unsure if patients were excluded and if so, how many were	No		No	No	High
[truncated: 4 more columns]

## Sheet: Max ICH Score
RefID	FIRST AUTHOR LAST NAME	TITLE	JOURNAL	YEAR OF PUBLICATION	PROGNOSTIC MODEL(S) EVALUATED	OUTCOME(S)	Sample size for the outcome of interest	Number of patients with the outcome of interest	DISCRIMINATION: C-statistic/ Area under the curve with 95% CI	CALIBRATION: Predicted to observed, Hosmer-Lemeshow or other, or enter "Not reported"	Any other reported effect size (Odds Ratio, 95% CI etc)- enter as comment	Development vs Validation of model	PARTICIPANTS ROB: Were appropriate data sources used, e.g. cohort, RCT or nested case-control study data?	PARTICIPANTS ROB: Were all inclusions and exclusions of participants appropriate?	PARTICIPANTS: RISK OF BIAS	PARTICIPANTS: APPLICABILITY- Concern that participants and setting do not match the review question	PARTICIPANTS: Reviewer comments	PREDICTORS ROB: Were predictors defined and assessed in a similar way for all participants?	PREDICTORS ROB: Were predictor assessments made without knowledge of outcome data?	PREDICTORS ROB: Are all predictors available at the time the model is intended to be used?	PREDICTORS: RISK OF BIAS	PREDICTORS: APPLICABILITY- Concern that definition, assessment or timing of predictors do not match the review question	PREDICTORS: Reviewer Comments	OUTCOME ROB: Was the outcome determined appropriately?	OUTCOME ROB: Was a prespecified or standard outcome definition used?	OUTCOME ROB: Were predictors excluded from the outcome definition?	OUTCOME ROB: Was the outcome defined and determined in a similar way for all participants?	OUTCOME ROB: Was the outcome determined without knowledge of predictor information?	OUTCOME ROB: Was the time interval between predictor assessment and outcome determination appropriate?	OUTCOME: RISK OF BIAS	OUTCOME: APPLICABILITY- Concern that the outcome, its definition, timing or determination do not match the review question	OUTCOME: Reviewer Comments	ANALYSIS ROB: Were there a reasonable number of participants with the outcome?	ANALYSIS ROB: Were continuous and categorical predictors handled appropriately?	ANALYSIS ROB: Were all enrolled participants included in the analysis?	ANALYSIS ROB: Were participants with missing data handled appropriately?	ANALYSIS ROB: Was selection of predictors based on univariable analysis avoided?	ANALYSIS ROB: Were complexities in the data (e.g. censoring, competing risks, sampling of controls) accounted for appropriately?	ANALYSIS ROB: Were relevant model performance measures evaluated appropriately?	ANALYSIS ROB: Were model overfitting and optimism in model performance accounted for?	ANALYSIS ROB: Do predictors and their assigned weights in the final model correspond to the results from multivariable analysis?	ANALYSIS: RISK OF BIAS	ANALYSIS: Reviewer Comments	SELF-FULFILLING PROPHECY ROB: Treatment suspension policy used?	SELF-FULFILLING PROPHECY: Duration of treatment suspension limitation, if any (days)	SELF-FULFILLING PROPHECY: Clinical team blinded to the predictor(s) under investigation?	SELF-FULFILLING PROPHECY: Was predictor used systematically to decide treatment limitation?	SELF FULFILLING PROPHECY: RISK OF BIAS	SELF-FULFILLING PROPHECY: Reviewer Comments
969	Jochen A. Sembill, Stefan T. Gerner, Bastian Volbers, Tobias Bobinger, Hannes Lucking, Stephan P. Kloska, Stefan Schwab, Hagen B. Huttner, Joji B. Kuramatsu	Severity assessment in maximally treated ICH patients: The max-ICH score	Neurology	2017	max ICH	12-month functional outcome
636	Felix A. Schmidt, Eric M. Liotta, Shyam Prabhakaran, Andrew M. Naidech, Matthew B. Maas	Assessment and comparison of the max-ICH score and ICH score by external validation	Neurology	2018	max ICH	3-month functional outcome	372; max treated 301		0.80-0.86	no issues		Validation
	Suo	The max-intracerebral hemorrhage score predicts long-term outcome of intracerebral hemorrhage	CNS Neuroscience & Therapeutics	2018	max ICH	12-month functional outcome	2851
	Sembill	Multicenter Validation of the max-ICH Score in Intracerebral Hemorrhage	Annals of Neurology	2021	max ICH	12-month functional outcome	4677; max treated 3660					Validation
	Sembill	Multicenter Validation of the max-ICH Score in Intracerebral Hemorrhage	Annals of Neurology	2021	max ICH	3-month functional outcome	4677; max treated 3660		0.80-0.85	HL p > 0.1		Validation
969	Jochen A. Sembill, Stefan T. Gerner, Bastian Volbers, Tobias Bobinger, Hannes Lucking, Stephan P. Kloska, Stefan Schwab, Hagen B. Huttner, Joji B. Kuramatsu	Severity assessment in maximally treated ICH patients: The max-ICH score	Neurology	2017	max ICH	12-month mortality	583; max treated 471					Development
636	Felix A. Schmidt, Eric M. Liotta, Shyam Prabhakaran, Andrew M. Naidech, Matthew B. Maas	Assessment and comparison of the max-ICH score and ICH score by external validation	Neurology	2018	max ICH	3-month mortality	372; max treated 301		0.80-0.86	no issues		Validation
POTENTIAL PROBAST 1	Aytuluk H., Basaran S., Dogan N. et al.	Comparision of Conventional Intensive Care Scoring Systems and Prognostic Scores Specific for Intracerebral Hemorrhage in Predicting One-Year Mortality	Neurocritical Care	2021	max ICH	one-year mortality	137	70	0.756		(0.661-0.851)	Validation	Yes	Probably Yes	Low	Low	single site, retrospective	Probably Yes	Probably No	Probably Yes	Low	Low		Probably Yes	Yes	Yes	Yes	Probably No	Probably Yes	Low	Low		Probably Yes	Probably Yes	Probably Yes	Yes	No	No information	Probably Yes	Probably No	Probably Yes	Low	conducted a multicollinearity analysis to eclude correlated variables	No		No	No	High
	Suo	The max-intracerebral hemorrhage score predicts long-term outcome of intracerebral hemorrhage	CNS Neuroscience & Therapeutics	2018	max ICH	12-month mortality	2851
	Sembill	Multicenter Validation of the max-ICH Score in Intracerebral Hemorrhage	Annals of Neurology	2021	max ICH	12-month mortality	4677; max treated 3660					Validation
	Sembill	Multicenter Validation of the max-ICH Score in Intracerebral Hemorrhage	Annals of Neurology	2021	max ICH	3-month mortality	4677; max treated 3660		0.82-0.83	HL p > 0.1		Validation
[truncated: 4 more columns]
