# Supplementary material for: Guidelines for Neuroprognostication in Critically Ill Adults with Intracerebral Hemorrhage
Source: Neurocrit Care. 2023 Nov 3;40(2):395–414. doi: 10.1007/s12028-023-01854-7 (PMC10959839; doi:10.1007/s12028-023-01854-7)
Supplement: Supplementary file 5 — Supplementary file5 (XLSX 347 KB) [file 12028_2023_1854_MOESM5_ESM.xlsx]

## Sheet: Risk Factors
Risk Factors		Outcome
Age		Cognitive status
GCS		Functional outcome
Haematoma expansion		Mortality
History of diabetes, hyperglycaemia on admission		Quality of Life (QoL)
History of hypertension
ICH location
ICH volume
IVH
Neurological detoriation within 24 hours
NIHSS
Oral anticoagulation at time of ICH
Pre – existing cognitive impairment

## Sheet: Age-M
RefID	FIRST AUTHOR LAST NAME & year published	PMID	PROGNOSTIC FACTOR(S) EVALUATED - Age	Prevalence % of the predictor	OUTCOME(S) - Functional Outcome	Sample size for the outcome	Prevalence % of the outcome	EFFECT SIZE WITH 95% CI as reported in the study (False Positive Rate, Sensitivity, Specificity, Odds Ratio, Relative Risk)	OVERALL RISK OF BIAS FOR THE STUDY	Overall risk of bias: Comments
99	Wang 2019	29767470	Age	NA	M @ 30-day (Neutrophil-to-lymphocyte ratio (NLR) T2)	268	0.0261194	1.013 (0.970-1.058), p=0.546	Moderate	Retropective study; Jan 2015-Sept 2016 in China; purpose was to examine the relationship between Neutrophil-to-lmphocyte (NLR) at different time oints and 30-day mortality in sICH
99	Wang 2019	29767470	Age	NA	M @ 30-day (Neutrophil-to-lymphocyte ratio (NLR) T3)	256	0.0742188	1.008 (0.958-1.060), p=0.771	Moderate	Retropective study; Jan 2015-Sept 2016 in China; purpose was to examine the relationship between Neutrophil-to-lmphocyte (NLR) at different time oints and 30-day mortality in sICH
129	Troberg 2018	30579029	Age	61 (IQR 53-68, range 18-83)	M @ 30-day	229	0.196507	1.029 (0.983-1.078)	Moderate	Retropectivective study; 2003-2012, all patient underwent sugical evaution of ICH; in southern Sweden; age >15y/o but data shows range 18-83).
129	Troberg 2018	30579029	Age	NA	M @ 1-YR	229	0.305677	1.035 (0.995-1.075)	Moderate	Retropectivective study; 2003-2012, all patient underwent sugical evaution of ICH; in southern Sweden; age >15y/o but data shows range 18-83).
129	Troberg 2018	30579029	Age	NA	Long-term (up to 10 YR) M	NA	NA	1.065 (1.030-1.102), p<0.001	Moderate	Retropectivective study; 2003-2012, all patient underwent sugical evaution of ICH; in southern Sweden; age >15y/o but data shows range 18-83).
141	Sennfalt 2018	30580719	Age	73.6±12.9	M @ 5-YR	2864	0.622	1.05 (1.04-1.05)	Moderate	Swedish Stroke Register (Riksstroke) include data from 72 Swedish acute care hospitals in 2011 and 2013; different follow-up time; total loss to follow-up surveys 12.8-21.2%; missing baseline characteristics for ICH cohort
217	Mustanoja 2018	29683540	Age	mean 40 (35–47)	Mortality @ 3-month	334	56 (17%)	1.01 (0.96–1.06), P=0.737	Moderate	Retrospective study; at Helsinki University Hospital between Jan 2000-March 2010; age ≤50, non-traumatic ICH; Obj: association between admission and 24-H BP and short- and long-term mortality; mortality from national cause-of-death registry; registry based data collection
217	Mustanoja 2018	29683540	Age	mean 40 (35–47)	Long-term Mortality: median follow-up was 12 years (9.65–14.7) (range 6.82–17 years)	334	97 (29%)	1.01 (0.98–1.04), P=0.387	Moderate	Retrospective study; at Helsinki University Hospital between Jan 2000-March 2010; age ≤50, non-traumatic ICH; Obj: association between admission and 24-H BP and short- and long-term mortality; mortality from national cause-of-death registry; registry based data collection
294	Zhang 2018	30144620	Age	62.15±11.75	Mortality @ 1-YR	322	116 (36%)	1.030 (1.009-1.051), p<0.01	Moderate	Retrospective study at a single center in China; 9/2015-1/2017; Obj: to reveal the associations between the island sign, long-term outcome, and death in ICH; 2 blinded neuroradiologists read CT scans
299	Prats-Sanchez 2018	29171121	age	73.5 ± 14.0	Mortality @ 3-months	347	138 (39.8%)	1.07 (1.04-1.10), p<0.001	Moderate	Retrospective study at a single comprehensive stroke center; 7/2013-12/2016; Data collected from ICH Registry; Obj: determine the frequency and clinical predictors of nAF in ICH
353	Yan 2018	30134784	age ≥65	507 (42.7%) (62.0±13.3)	Mortality @ 5-YR	1039	231 (22.2%)	3.20 (2.28–4.483), p<0.001)	Moderate	Single-center in China; 9/2010-12/2016; Obj: determine reucrrence rate of ICH and IS stroke within 5-YR in patients who survived 1-MO post-ICH; acute first-ever ICH within 14 days of onset of symptoms
548	Hevesi 2018	28934706	Age >=65 vs <65 (reference)	NA; (69 ± 15.8)	Mortality in-hospital	490	117 (23.9%)	1.65 (1.02-2.67), p=0.04	Moderate	Retrospective study from multi-sites (6 hospitals) using ICD-9 codes 431, 432, 432.9; cases were cross-matched with prospectively collected stroke database 1/2008-12/2012; 314 treated-HTN vs 56 untreated-HTN vs 120 normotension perior to admission; Obj: determine how untreated hypertension affects in-hospital mortality among ICH patients
551	Inoue 2018	28893575	Model 1: very elerely ICH patients vs younger ICh patients (reference) [adjusted for sex, history of ischemic heart disease, liver dysfunction, intraventricular bleeding, hematoma growth, systolic blood pressure, aspartate transaminase, and hemoglobin that were automatically selected in a backward stepwise selection method (not including initial NIHSS score and hematoma volume).]	67 (17.8%)	death @ 30-day	377	22 (5.8%)	0.99 (0.22-3.89), p=0.999	Moderate	Prospectively collected database used for the retrospective study; 1/2004-6/2009; within 24H of ICH onset; OBJ: investigate clinical findings and outcomes of very elderly patients (≥80y/o) with acute ICH
551	Inoue 2018	28893575	Model 2: very elerely ICH patients vs younger ICh patients (reference) [further adjusted for initial NIHSS score and hematoma volume.]	67 (17.8%)	death @ 30-day	377	22 (5.8%)	1.38 (.26-6.79), p=0.696	Moderate	Prospectively collected database used for the retrospective study; 1/2004-6/2009; within 24H of ICH onset; OBJ: investigate clinical findings and outcomes of very elderly patients (≥80y/o) with acute ICH
745	Spina, 2018	29108406	Age	67 (IQR 51-73)	Mortality @ 180-day	102	0.32	1.02 (0.98-1.06), p=0.26	Moderate	Retrospective analysis of data prospectively collected from consecutive patients to single-center in Italy from 1/2012-12/2015; ICH patients admitted to NICU w/in 24H after symptoms onset; OBJ: to compare observed and predicted ICH score 30-day mortality
942	Claessens 2017	28744762	age	NS 72.7 (71.7–73.7) vs ES 67.9 (62.6–73.1) vs LS 66.2 (62.9–69.5), p<0.001	2.5 YR censored mortality	403	NA	1.06 (1.05–1.08)	Moderate	Retrospective cohort study in 3 hospitals in Netherlands; 1/1/2004-12/31/2009; excluded patients who did not survive the first 7 days; 3 groups no seizure (NS)=641, early seizure (ES)=32, late seizures (LS)=74 with ES defined as within 7 days; EEG based on clinical diagnosis no routine EEG performed; OBJ: define long-term mortality risk after ICH and relate this to post-stroke seizures; overall d…
942	Claessens 2017	28744762	age	NS 72.7 (71.7–73.7) vs ES 67.9 (62.6–73.1) vs LS 66.2 (62.9–69.5), p<0.001	5 YR censored mortality	323	NA	1.08 (1.06–1.09)	Moderate	Retrospective cohort study in 3 hospitals in Netherlands; 1/1/2004-12/31/2009; excluded patients who did not survive the first 7 days; 3 groups no seizure (NS)=641, early seizure (ES)=32, late seizures (LS)=74 with ES defined as within 7 days; EEG based on clinical diagnosis no routine EEG performed; OBJ: define long-term mortality risk after ICH and relate this to post-stroke seizures; overall d…
942	Claessens 2017	28744762	age	NS 72.7 (71.7–73.7) vs ES 67.9 (62.6–73.1) vs LS 66.2 (62.9–69.5), p<0.001	7.5 YR censored mortality	237	NA	1.07 (1.06–1.09)	Moderate	Retrospective cohort study in 3 hospitals in Netherlands; 1/1/2004-12/31/2009; excluded patients who did not survive the first 7 days; 3 groups no seizure (NS)=641, early seizure (ES)=32, late seizures (LS)=74 with ES defined as within 7 days; EEG based on clinical diagnosis no routine EEG performed; OBJ: define long-term mortality risk after ICH and relate this to post-stroke seizures; overall d…
942	Claessens 2017	28744762	age	NS 72.7 (71.7–73.7) vs ES 67.9 (62.6–73.1) vs LS 66.2 (62.9–69.5), p<0.001	10 YR censored mortality	243	NA	1.08 (1.06–1.08)	Moderate	Retrospective cohort study in 3 hospitals in Netherlands; 1/1/2004-12/31/2009; excluded patients who did not survive the first 7 days; 3 groups no seizure (NS)=641, early seizure (ES)=32, late seizures (LS)=74 with ES defined as within 7 days; EEG based on clinical diagnosis no routine EEG performed; OBJ: define long-term mortality risk after ICH and relate this to post-stroke seizures; overall d…
1399	Chen 2016	26889222	age	64.28±14.04	death @ 90 days	128	15 (11.7%)	1.082 (1.018‑1.149), p=0.011	Moderate	Retrospective study at a single-center; included spontaneous hypertensive ICH within 6 H confirmed by CT and elevated SBP ≥150 mmHg; OBJ: examine key risk factors for early prediction of death
1517	Forti 2016	27595266	age cat [Model 1 adjusted for pre-admission characteristics]	mean age 77 ± 12 (<65 n=59; 65-74 n=65; 75-84 n=166; >=85 n=93)	mortlity @ 1 YR	383	74 (19.3%)	>=85 HR 2.75 (1.19–6.34) vs 75-84 HR 2.31 (1.05–5.09) vs 65-74 as reference	Low	Prospective retrospective cohort, single-center study; 10/2007-12/2014 subjects with supratentorial ICH; OBJ: ICH characteristics of oldest-old subjects and determine whether age is an independent mortality predictor with age category <65, 65–74, 75–84 and ≥ 85 years
1517	Forti 2016	27595266	age cat [Model 2 adjusted for pre-admission characteristics; additionally adjusted for ICH admission characteristics (location, admission volume, intraventricular extension of hemorrhage and GCS ≤8)]	mean age 77 ± 12 (<65 n=59; 65-74 n=65; 75-84 n=166; >=85 n=93)	mortlity @ 1 YR	383	74 (19.3%)	>=85 HR 2.98 (1.27–7.01) vs 75-84 HR 2.26 (1.00–5.10) vs 65-74 as refrence	Low	Prospective retrospective cohort, single-center study; 10/2007-12/2014 subjects with supratentorial ICH; OBJ: ICH characteristics of oldest-old subjects and determine whether age is an independent mortality predictor with age category <65, 65–74, 75–84 and ≥ 85 years
1517	Forti 2016	27595266	age cat [Model 3 adjusted for pre-admission characteristics; additionally adjusted for ICH admission characteristics (location, admission volume, intraventricular extension of hemorrhage and GCS ≤8); additionally adjusted for mRS and disposition at SU discharge]	mean age 77 ± 12 (<65 n=59; 65-74 n=65; 75-84 n=166; >=85 n=93)	mortlity @ 1 YR	383	74 (19.3%)	>=85 HR 2.13 (0.84–5.44) vs 75-84 HR 2.31 (0.96–5.57) vs 65-74 as reference	Low	Prospective retrospective cohort, single-center study; 10/2007-12/2014 subjects with supratentorial ICH; OBJ: ICH characteristics of oldest-old subjects and determine whether age is an independent mortality predictor with age category <65, 65–74, 75–84 and ≥ 85 years
1703	Ozdinc 2016	27085454	Age	56 in survivors vs. 73 in non-survivors	30 day mortality	106	43	0.948 OR (0.902-0.996)	Moderate	Moderate b/c of weakness in analysis portion and high possibility of overfitting. Didn't account for DNR or WLST which could affect mortality rates. Single site retrospective study w/ small sample size.
1719	Hsieh 2016	27050549	Age	62.2 in males vs. 66.3 in females	30 day mortality	1196		adjusted for in multivariate analysis but actual ORs not given	Moderate	Unclear who assessed ICH clot volume, and about inclusion/ exclusion critera (were secondary ICH excluded?), did not control for DNR (+) large n
1773	Boehme 2016	26920909	Age		discharge modified rankin scale (mRS 4-6)			not i.e. in multi analysis	High	retrospective, small sample size w/ only 1 academic center. Infections not assessed in systematic manner.
1816	Frusch 2016	26806659	Age	71.7 (18.0-99.7)	Hospital mortality	316	110 (34.8%)	1.02 (0.99-1.05)	Moderate	retrospective design, didn't assess for limitation of care.
1828	Urday 2016	26757167	Age	71.1 (12.8)	90 day mortality	139	30 (21.6)	they adjusted for baseline ICH severity in multivariate analysis (ICH score) of which age, IVH, GCS, ICH volume are included in, but did not adjust for variables seperately	Moderate	(-) retrospective, small sample size, obtained CT scans at diff times (although adjusted for time to scan), used discharge mRS for pts who didn't have 90 day mRS scores (although did analysis comparing these 2 groups), lacked data on osmotherapy (pot. confounding variable) (+) primary analysis excluded many confounding variables, & controlled for DNR in analysis.
1859	Fallenius 2016	26672925	Age	60 (52-69)	6-month mortality	3033	1488	adjusted for in multivariate analysis but actual ORs not given	Low	large multi-center study; largest study of this type published so far. Used logistic mixed-effects regression model to account for interhospital differences. Database covers all hospital districts in finland. (-) retrospective, didn't include limitiation of treatment bias, no radiological variables.
1859	Fallenius 2016	26672925	Age		in-hospital mortality		1111	adjusted for in multivariate analysis but actual ORs not given	Low	large multi-center study; largest study of this type published so far. Used logistic mixed-effects regression model to account for interhospital differences. Database covers all hospital districts in finland. (-) retrospective, didn't include limitiation of treatment bias, no radiological variables.
1906	Wang 2016	26500171	Age	67.97	30-day mortality	224	26	OR 0.203 (CI 0.055-0.750) for dich >=80 yrs.	Moderate	(-) small sample size and single center, did not assess for limitation of care bias.
2020	Egea-Guerrero 2015	26680035	Age	60	brain death	140	24	1.047 (1.002-1.093)	Moderate	Not much information given on each section. However, one + is it was a prospective study
2156	Brouwers 2015	26243220	Age	73	in-hospital mortality	162	65 (40%)	1.01 (0.98-1.03)	Low	(+) prospective, standard acquisition of delayed CTAs, addressed WLST and had blinded assessors, looked @ 3 outcomes (-) single site, small sample
2156	Brouwers 2015	26243220	Age		90 Day mortality			table for this outcome not listed in paper	Low	(+) prospective, standard acquisition of delayed CTAs, addressed WLST and had blinded assessors, looked @ 3 outcomes (-) single site, small sample
2169	Ovesen 2015	26220872	Age		long-term mortality		only given as 60.5% of ND vs. 9.2% of those who remain stable in first 7 days died	1.04 (1.02-1.06)	Moderate	generalisability is high, b/c consecutive patients w/ as little selection as possible. Only few lost to f/u. accounted for DNR. (-) only 1/2 had f/u imaging avaliable, could have selection bias in analysis of f/u images, retrospective and single site study
2275	Wang 2015	25950926	Age	59.6	early mortality	1438	not given	1.00 (0.99-1.00)	Low	(+) prospective study, high power, did adjust for some confounders (-) small proportion of pts in cohort had diabetes, no data on other possible confounders, didn't i.e. WLST
2275	Wang 2015	25950926	Age		long-term mortality (1 month survivors)		not given	1.00 (0.99-1.00)	Low	(+) prospective study, high power, did adjust for some confounders (-) small proportion of pts in cohort had diabetes, no data on other possible confounders, didn't i.e. WLST
2275	Wang 2015	25950926	Age		90-day mortality		22% in diabetic pts and 22.2% in non-diabetic pts	adjusted for in multivariate analysis but actual ORs not given	Low	(+) prospective study, high power, did adjust for some confounders (-) small proportion of pts in cohort had diabetes, no data on other possible confounders, didn't i.e. WLST
2297	Forti 2015	25900493	Age	84.9	in-hospital mortality < or = to 7 days	472		stratified age into 4 categories. <80 w/o multimorbidity is reference. <80 with multimorbidity is OR 1.46 (0.68-3.11). >=80 without multimorbitiy is 1.64 (0.85-3.17). >= 80 with multimorbidity is 1.68 (0.81-3.51)	Moderate	I think they just didn't have the space to include a lot of necessary information in their letter, such as table 1. (+) large n, prospective study, addressed WLST bias (-) lot of missing information (see prev. boxes), lack of data on ICH vol, cause of death, postdischarge mortality.
2297	Forti 2015	25900493	Age	84.9	in-hospital mortality >7 days			<80 without multimorbidity is reference. <80 with multimorbidity is OR 6.34 (1.65-24.35). >=80 without multimorbidity is 6.27 (1.72-22.85). >=80 with multimorbidity is 5.96 (1.61-22.07).	Moderate	I think they just didn't have the space to include a lot of necessary information in their letter, such as table 1. (+) large n, prospective study, addressed WLST bias (-) lot of missing information (see prev. boxes), lack of data on ICH vol, cause of death, postdischarge mortality.
2322	Koivunen 2015	25850522	Age	cumulative mortality present (%): 16-29 years: 6.0, 30-39 years: 14.5, 40-49 years: 23.6	mortality			1.04 (0.99-1.09)	Moderate	(-) half the survivors failed to participate in in-person f/u. also some symptoms may have gone unrecorded in pts not examined in person. Pts who declined had more severe baseline deficits - probably being disabled was reason for declining. So may have less disabled ppl included in study. (overestimation of proportion of young ICH pts with favorable outcome). (+) prospective, v long term data col…
2395	Witsch 2015	25663233	Age	had 3 subgroups; 64 in initial IVH, 74 in delayed IVH, 65 in no IVH. (did not have age for overall)	14-day mortality	282		adjusted for in multivariate analysis but actual ORs not given	Low	(+) prospective mode of data collection, decently large sample size, use of imputation for missing data, accounted for bias arising from timing of imaging studies by documenting onset time, history information for each pt. (-) single site, unclear how much missing data - but they imputed so should be fine, didnt account for WLST
2427	Samarasekera 2015	25586833	Age	79 in lobar vs. 76 in non-lobar ICH	death at one year	128	72 (56%)	1.07 (1.03-1.11)	Moderate	(+) prospective, population based design, used multiple sources to determine outcome data (-) small sample size, short f/u period, did not adjust for some cofounders - premorbid conditions, presence of subarachnoid extension, or WLST
2430	Mustanoja 2015	25580771	Age	68	three-month mortality	967	314 (33%)	1.05 (1.03-1.07)	Low	(+) large sample size (-) didn’t measure exact IVH or ICH volumes, but did use volumetric analysis; addressed DNR in limitations section - see self fulfilling prophecy section
2452	Li 2015	25511617	Age		death 3 mo		635	adjusted for in multivariate analysis but actual ORs not given	Low	(+) big n, prospective multicenter trial, no glaring issues
2452	Li 2015	25511617	Age		6-month mortality		716	adjusted for in multivariate analysis but actual ORs not given	Low	(+) big n, prospective multicenter trial, no glaring issues
2452	Li 2015	25511617	Age		12mo mortality		832	adjusted for in multivariate analysis but actual ORs not given	Low	(+) big n, prospective multicenter trial, no glaring issues
2456	Ferrete-Araujo 2015	25499725	Age	60 (49;66)	mortality in ICU	186		not i.e. in multi analysis	Moderate	(+) prospective trial, blinded radiologists assessed radiological variables (-) single site, small n, didn't control for DNR
2456	Ferrete-Araujo 2015	25499725	Age		mortality in hospital			not i.e. in multi analysis	Moderate	(+) prospective trial, blinded radiologists assessed radiological variables (-) single site, small n, didn't control for DNR
2517	Koivunen 2015	25142530	Age	had 2 cohorts for age, one was 16-49, median age 42. other is greater than 50 (not given median)	in-hospital mortality	921	50 (14.9%)	did not conduct a multi analysis w/ this outcome (only used for univariate)	Moderate	(-) single site retrospective study based on hospital records, used two diff cohorts that could have variability btwn them other than age (+) Very large n, one of the largest young ICH studies
2517	Koivunen 2015	25142530	Age	had 2 cohorts for age, one was 16-49, median age 42. other is greater than 50 (not given median)	mortality at 3 months		57 (17%)	n/a not in analysis - they conducted a multivariate analysis that analyzed factors associated with 3-month mortality according to age at onset (aka age was used to create the subgroups)	Moderate	(-) single site retrospective study based on hospital records, used two diff cohorts that could have variability btwn them other than age (+) Very large n, one of the largest young ICH studies
2542	Bussiere 2015	23464747	Age		mortality at 30 days		873/2406 (36.3%)	no multivariate analysis	Moderate	while large sample, there are many important confounders (i.e. ICH vol, WLST) that were not controlled for
2542	Bussiere 2015	23464747	Age		mortality at 6mo		1025/2406 (42.6%)	no multivariate analysis	Moderate	while large sample, there are many important confounders (i.e. ICH vol, WLST) that were not controlled for
2542	Bussiere 2015	23464747	Age		mortality at 1 yr		1101/2406 (46%)	1.03 (1.03-1.04)	Moderate	while large sample, there are many important confounders (i.e. ICH vol, WLST) that were not controlled for
2665	Zhou 2014	25182069	Age		death at 3mo			adjusted for in multivariate analysis but actual ORs not given	Moderate	(+) prospective design, 12 mo f/u, high f/u rate and decently large sample size (-) single center teaching hospital. No info on ICH vol or WLST or management/care of patients
2665	Zhou 2014	25182069	Age		death at 6mo			adjusted for in multivariate analysis but actual ORs not given	Moderate	(+) prospective design, 12 mo f/u, high f/u rate and decently large sample size (-) single center teaching hospital. No info on ICH vol or WLST or management/care of patients
2665	Zhou 2014	25182069	Age		death at 12mo			adjusted for in multivariate analysis but actual ORs not given	Moderate	(+) prospective design, 12 mo f/u, high f/u rate and decently large sample size (-) single center teaching hospital. No info on ICH vol or WLST or management/care of patients
2749	Koivunen 2014	24947290	Age	case fatality- 16-29y: 10/57 (17.5%), 30-39y: 5/65 (7.7%), 40-49y: 40/203 (19.7%)	3-month mortality	325		broke age into 3 groups; 16-29 (reference); 30-39 OR 0.06 (CI 0.01-0.35); 40-49 OR 0.19 (0.05-0.75)	Moderate	(+) rather large sample (-) retrospective, single site, didn't have uniform guidelines on initiaion of surgical treatment
2774	Sykora 2014	24857761	Age		mortality at 3 months	121	40	adjusted for in multivariate analysis but actual ORs not given	Moderate	small sample and retrospective study design
2798	Zis 2014	24784015	Age	70	30-day case fatality rate	191	61	not i.e. in multi analysis	High	small sample & retrospective, single site study.
2823	Kuramatsu 2014	24713532	Age	hyponatremia: 69.8 +- 13.6 vs. nonhyponatremia: 69.6 +-11.7	in-hospital mortality	464		1.033 (1.003-1.065)	Moderate	(-) retrospective, single site design (+) rather large sample size, survival curve analysis and subanalysis w/ exclusion of DNR patients, blinded radiologists assessed radiology data
2848	Zeng 2014	24630830	Age	61.92	Death @ discharge	2513		adjusted for in multivariate analysis but actual ORs not given	Low	large sample size, multicenter study, prospective cohort
2848	Zeng 2014	24630830	Age		Death at 30 d			adjusted for in multivariate analysis but actual ORs not given	Low	large sample size, multicenter study, prospective cohort
2848	Zeng 2014	24630830	Age		Death at 3 mo			adjusted for in multivariate analysis but actual ORs not given	Low	large sample size, multicenter study, prospective cohort
2848	Zeng 2014	24630830	Age		Death at 6 mo			adjusted for in multivariate analysis but actual ORs not given	Low	large sample size, multicenter study, prospective cohort
2848	Zeng 2014	24630830	Age		Death at 1 y			adjusted for in multivariate analysis but actual ORs not given	Low	large sample size, multicenter study, prospective cohort
3014	Kalita 2014	24128695	Age		1 month mortality			not i.e. in multi	High	retrospective nature; limited sample size; did not control for WLST
3079	Al-Khaled 2014	23352112	Age	72.8	in-hospital mortality rate	594	74 (12%)	3.1 (1.3-7.5)	Moderate	strengths are rather large sample size, multicenter cohort; weakness - large amt lost to f/u, did not collect ICH vol or WLST
3079	Al-Khaled 2014	23352112	Age		3-month mortality rate		55 (18%)	3.5 (1.4-8.7)	Moderate	strengths are rather large sample size, multicenter cohort; weakness - large amt lost to f/u, did not collect ICH vol or WLST
3102	Abid 2013	24345898	Age		1-year mortality			1.17 (1.10 to 1.25)	Low	strengths- very large cohort, data collection and image analysis conducted by 1 investigator blinded to outcome, controlled for DNR, multiple referring sites; weakness - only looked at mortality data, not functional outcome in survivors, only 1 receiving centre
3190	Czap 2013	24045084	Age	70.5 for euthyroid vs. 75.5 for hypothyroid vs. 78.3 for hypothyroid no replacement	in-hospital mortality rate	563	454	adjusted for in multivariate analysis but actual ORs not given	High	single site retrospective study, lack of TSH, T3 and T4 laboratory data to measure thyroid status at controlled time intervals, no control for WLST
3190	Czap 2013	24045084	Age		3-month mortality			adjusted for in multivariate analysis but actual ORs not given	High	single site retrospective study, lack of TSH, T3 and T4 laboratory data to measure thyroid status at controlled time intervals, no control for WLST
3190	Czap 2013	24045084	Age		12-month mortality			adjusted for in multivariate analysis but actual ORs not given	High	single site retrospective study, lack of TSH, T3 and T4 laboratory data to measure thyroid status at controlled time intervals, no control for WLST
3229	Shimoyama 2013	23921070	Age	60.5 (54.8-69.8) in HD group vs. 70.0 (60.0-79.0) in non HD group	early death	507		adjusted for in multivariate analysis but actual ORs not given	High	retrospective single site, did not assess for hematoma enlargement, did not control for WLST
3258	Bhatia 2013	23860142	Age	for survived: 56.89	in-hospital mortality rate	214	70 (32.7%)	not i.e. in multi	Moderate	(+) prospective study (-) single site, unclear how many lost to f/u, did not control for WLST
3281	Palm 2013	23812642	Age	74 (63-81)	1 year mortality			adjusted for in multivariate analysis but actual ORs not given	Moderate	(+) population based stroke-registry (-) small n, some confounders did not account for (ex, use of alcohol), did not use computer-assisted planimetric analysis to calculate ICH vol
3289	Mustanoja 2013	23760210	Age	67 (58-76)	in-hospital mortality	964		0.99 (0.96-1.02)	Moderate	(+) large population (-) single site, didn't control for WLST, missing a lot of lipid data
3289	Mustanoja 2013	23760210	Age		3-month mortality	964		1.04 (1.00-1.06)	Moderate	(+) large population (-) single site, didn't control for WLST, missing a lot of lipid data
3289	Mustanoja 2013	23760210	Age		12-month mortality			1.06 (1.03-1.09)	Moderate	(+) large population (-) single site, didn't control for WLST, missing a lot of lipid data
3309	Bjorn 2013	23715913	Age	18-54: 47 (# of patients at inclusion); 55-74: 139; >=75: 137	1 year mortality	323		1.08 (1.06-1.10)	Moderate	(+) prospectively recruited cohort (-) no new data about risk factors after baseline, medium sized n
3391	Mansouri 2013	23543380	Age	All for 30-day mortality, survivors column. 65.3	mortality at 30 days	120		adjusted for in multivariate analysis but actual ORs not given	Moderate	(+) prospective, blinded assessors (-) single site study, didn't control for WLST, small N
3391	Mansouri 2013	23543380	Age		3-month mortality			not i.e. in multi	Moderate	(+) prospective, blinded assessors (-) single site study, didn't control for WLST, small N
3401	Maas 2013	23516315	Age	all for initial IVH: 65.7	death by day 14	216		6.3 (2.2-18.2)	Moderate	(-) single site study (+) blinded clinicians assessed imaging data w/ sophisticated software, relatively large cohort (more than 40% larger than one used to develop ICH score), prospective study
3425	Tveiten 2013	23433781	Age	75.3 (12)	30-day mortality	134		not i.e. in multi	Moderate	(+) unselected cohort (-) numbers are small, no control for WLST
3425	Tveiten 2013	23433781	Age		long-term mortality in 30 day survivors			not i.e. in multi	Moderate	(+) unselected cohort (-) numbers are small, no control for WLST
3440	Maas 2013	23391854	Age	93 for SAHE vs. 141 for no SAHE (subarachnoid hemorrhage extension)	mortality @ 14 days	234		1.11 (1.05-1.17)	Moderate	(+) prospective study, blinded 2 clinicians for imaging, all subjects had scheduled f/u at prespecified time points (-) single site
3465	Gomes 2013	23331721	Age	case fatality rate: <44 - 40 (16.5); 45-54 - 64 (26.5); 55-64 - 86 (35.5); >=65 - 52 (21.5)	in-hospital mortality			1.11 (0.61- 2.03)	Moderate	(-) data on risk factors was mostly self-reported, could lead to information bias; short f/u period; BP and GCS were only avaliable for a sub-sample (+) rather large n
3465	Gomes 2013	23331721	Age		28 day mortality			<44: 1.39 (0.78-2.49); 45-54: 1; 55-64: 1.41 (0.88-2.26); >65: 1.33 (0.78 to 2.28)	Moderate	(-) data on risk factors was mostly self-reported, could lead to information bias; short f/u period; BP and GCS were only avaliable for a sub-sample (+) rather large n
3482	Maas 2013	23299219	Age	Deep ICH: 62.1 vs. Lobar ICH: 71.4	mortality at 3 months	221		1.05 (1.02-1.07)	Moderate	(-) retrospective analysis from single center cohort (+) data acquisition was prospective, adjusted for WLST
3487	D'Amore 2013	23291004	Age		mortality at 3 months			1.10 (1.06-1.14)	Moderate	(+) prospective study at 2 centers (-) did not collect data on ICH vol, did not control for WLST
3599	Kim 2013	22484068	Age	40-54: 433 (28.9%); 55-69: 598 (40.0%); >=70: 468 (31.1%)	30 day mortality after first PICH	1856		not i.e. in multi	Low	(+) large n, multicenter study (-) retrospective study,not a cohort study
3599	Kim 2013	22484068	Age		30 day mortality after recurrent PICH			1.54 (0.86-3.06) for >=70 vs. 55-69	Low	(+) large n, multicenter study (-) retrospective study,not a cohort study
3614	Fu 2013	22151822	Age		in-hospital mortality			1.01 (0.99-1.03)	Low	(+) large n, multicenter study (-) retrospective, single city study, no info on ICH vol , surgical interventions, and WLST
3749	Jamieson 2012	22883482	Age	77 (10)	7 day mortality	136		1.00 (0.89-1.13)	Moderate	(-) small sample size, single site, retrospective assessment of patient's pre-morbid characteristics, other confounding effects - WLST, microbleeds, hematoma expansion
3755	Meretoja 2012	22858729	Age	68 (58-78)	3-month mortality	1013		1.63 (1.37-1.95)	Low	(-) retrospective analysis of consecutive patients; no systematic follow-up for functional outcome. Single-center (+) very large n
3757	Di Napoli 2012	22855859	Age	67.4 (11.8)	30-day mortality	223		adjusted in multi but no OR included	Moderate	(+) prospective, multicenter study (-) small n
3810	Rhoney 2012	22664363	Age	survivors: 56 (23-91)	in-hospital mortality	101		1.1 (1.01-1.20)	High	(-) small sample, retrospective, didn't control for WLST
3815	Brizzi 2012	22632100	Age		1 month case fatality rate			<75 is reference; ≥ 75 years is 3.7 (1.4-9.6)	Moderate	(-) small sample, retrospective (+) studied DNR, lack info of specialty and experience of decision-making physicians, factors that might influence frequency of DNR orders
3878	Tveiten 2012	22433160	Age	75.3	30 day CFR	134		included in multi but no OR given	Moderate	(-) small n, retrospective (+) captured most ICH leading to hospitalization in their area, but may have lost cases that were not hospitalized
3905	King 2012	22327720	Age	64.1	30 day mortality	1381		not i.e. in multi	Low	(+) large sample, data from prospective database (although collected retrospectively), multiethnic cohort
3979	Lopez 2012	22018825	Age	73.7	mortality (no time point specified)	162			High	(-) single site, retrospective study, no control for WLST, no f/u
4064	Agnihotri 2011	22087759	Age	71.67 (13.8)	in-hospital mortality	423		adjusted but OR not given	High	(-) single center retrospective, decent amt of missing data, no blinding (+) decently large sample size
4064	Agnihotri 2011	22087759	Age		1 year mortality			adjusted but OR not given	High	(-) single center retrospective, decent amt of missing data, no blinding (+) decently large sample size
4089	Rodriguez-Luna 2011	21998314	Age		Mortality at 3 months			6.82 (2.14-21.79)	Moderate	(+) prospective study, blinded radiologists (-) small sample size
4140	Bar 2011	21799172	Age		30-day mortality			not i.e. in multi	Moderate	(-) retrospective analysis but of a prospective cohort, small sample (+) controlled for WLST and early DNR
4142	Rodriguez-Luna 2011	21799167	Age		3-Month Mortality			OR 16.31 (2.36-112.61)	Moderate	prospetive study, small sample size, didn't control for WLST
4159	Staykov 2011	21737803	Age	69.6	in-hospital mortality	219		not i.e. in multi	Moderate	retrospective analysis of prospectively organized database, blinded radiologists, did not control for WLST
4168	Hu 2011	21725788	Age	63.59	early death			0.966 (0.936-0.997)	High	retrospective study, no blinding, no control for WLST
4214	Dowlatshahi 2011	21557804	Age		90-day mortality			70-79: 3.3 (1.7-6.4); >=80: 6.3 (2.8-14.4)	Moderate	decently large n, multicenter, negatives are didn't control for WLST, study pop derived from participatants in ICH clinical trials and may not be representative of entire population with ICH
4237	Di Napoli 2011	21474813	Age	67.3	30-D mortality	210		adjusted in multi but OR not given	Moderate	prospective 2 center study, survival analyses
4273	Yamashita 2011	21372450	Age	68 (59-77)	Death within 14 days	389		1.14 (0.90-1.44)	High	retrospective single center study, didn’t control for WLST (+) did do survivor curve analysis
4316	Kim 2011	21228300	Age	All for underweight: 68.7	30 day mortality	1604		adjusted in multi but OR not given	Low	prospective multicenter cohort with large n, did imputation for missing data, did survivor analysis (-) subject to survival bias and reverse causation, limitations of the majority of studies on obesity paradox
4316	Kim 2011	21228300	Age		long-term mortality			adjusted in multi but OR not given	Low	prospective multicenter cohort with large n, did imputation for missing data, did survivor analysis (-) subject to survival bias and reverse causation, limitations of the majority of studies on obesity paradox
4321	Molshatzki 2011	21178352	Age	>60: 70.4; 45-60: 72.5; <45: 73.9	mortality over 1 year after ICH	128		adjusted in multi but OR not given	Moderate	(+) prospective cohort, blinded investigators, survival analysis (-) small n, single site, no control for wlst
4366	Zhang 2011	20626961	Age	56.3	death during hospitalization or dependency on discharge	1760		adjusted in multi but OR not given	Moderate	large n, prospective study, six hospitals; (-) didn't control for WLST, variables were assessed with a questionnaire and not chart review
4407	Ryu 2010	21115954	Age	65.2	all cause death	2029		adjusted in multi but OR not given	Low	prospective study, large n, survivor curve analysis
4407	Ryu 2010	21115954	Age		vascular death			adjusted in multi but OR not given	Low	prospective study, large n, survivor curve analysis

## Sheet: Clinical Exam-M
RefID	FIRST AUTHOR LAST NAME & year published	PMID	PROGNOSTIC FACTOR(S) EVALUATED - Clinical Exam on admission	Prevalence % of the predictor	OUTCOME(S) - Functional Outcome	Sample size for the outcome	Prevalence % of the outcome	EFFECT SIZE WITH 95% CI as reported in the study (False Positive Rate, Sensitivity, Specificity, Odds Ratio, Relative Risk)	OVERALL RISK OF BIAS FOR THE STUDY	Overall risk of bias: Comments
99	Wang 2019	29767470	GCS score	NA	M @ 30-day (Neutrophil-to-lymphocyte ratio (NLR) T2)	268	0.0261194	0.892 (0.747-1.066), p=0.209	Moderate	Retropective study; Jan 2015-Sept 2016 in China; purpose was to examine the relationship between Neutrophil-to-lmphocyte (NLR) at different time oints and 30-day mortality in sICH
99	Wang 2019	29767470	GCS score	NA	M @ 30-day (Neutrophil-to-lymphocyte ratio (NLR) T3)	256	0.0742188	0.926 (0.752-1.141), p=0.471	Moderate	Retropective study; Jan 2015-Sept 2016 in China; purpose was to examine the relationship between Neutrophil-to-lmphocyte (NLR) at different time oints and 30-day mortality in sICH
129	Troberg 2018	30579029	GCS (per level)	N=229 (Conscious on admission (GCS 10-15): 123 (54%); Unconscious on admission (GCS 3-8): 103 (45%); Unknown level of consciousness: 3 (1%))	M @ 30-day	229	0.196507	1.329 (1.029-1.717), p=0.029	Moderate	Retropectivective study; 2003-2012, all patient underwent sugical evaution of ICH; in southern Sweden; age >15y/o but data shows range 18-83).
129	Troberg 2018	30579029	GCS (per level)	NA	M @ 1-YR	229	0.305677	1.307 (1.047-1.631), p=0.018	Moderate	Retropectivective study; 2003-2012, all patient underwent sugical evaution of ICH; in southern Sweden; age >15y/o but data shows range 18-83).
129	Troberg 2018	30579029	GCS (per level)	NA	Long-term M	NA	NA	1.260 (1.065-1.491), p=0.007	Moderate	Retropectivective study; 2003-2012, all patient underwent sugical evaution of ICH; in southern Sweden; age >15y/o but data shows range 18-83).
141	Sennfalt 2018	30580719	LOC at admission: drowsy	601 (21.3%)	M @ 5-YR	2864	0.622	2.02 (1.79-2.28), reference to alert	Moderate	Swedish Stroke Register (Riksstroke) include data from 72 Swedish acute care hospitals in 2011 and 2013; different follow-up time; total loss to follow-up surveys 12.8-21.2%; missing baseline characteristics for ICH cohort
141	Sennfalt 2018	30580719	LOC at admission: comatose	497 (17.6%)	M @ 5-YR	2864	0.622	6.91 (6.10-7.81), reference to alert	Moderate	Swedish Stroke Register (Riksstroke) include data from 72 Swedish acute care hospitals in 2011 and 2013; different follow-up time; total loss to follow-up surveys 12.8-21.2%; missing baseline characteristics for ICH cohort
217	Mustanoja 2018	29683540	GCS score	NA	Mortality @ 3-month	334	56 (17%)	0.78 (0.73–0.84), P<0.001	Moderate	Retrospective study; at Helsinki University Hospital between Jan 2000-March 2010; age ≤50, non-traumatic ICH; Obj: association between admission and 24-H BP and short- and long-term mortality; mortality from national cause-of-death registry; registry based data collection
294	Zhang 2018	30144620	GCS score on admission	9 (6-13)	Mortality @ 1-YR	322	116 (36%)	0.560 (0.493-0.636), p<0.01	Moderate	Retrospective study at a single center in China; 9/2015-1/2017; Obj: to reveal the associations between the island sign, long-term outcome, and death in ICH; 2 blinded neuroradiologists read CT scans
299	Prats-Sanchez 2018	29171121	GCS score	NA	Mortality @ 3-months	347	138 (39.8%)	0.85 (0.77–0.92), p<0.001	Moderate	Retrospective study at a single comprehensive stroke center; 7/2013-12/2016; Data collected from ICH Registry; Obj: determine the frequency and clinical predictors of nAF in ICH
427	Wang 2018	29594812	GCS score	11.5 ± 4.2 (Range 3~15)	Mortality @ 30-day	181	35 (19.3%)	0.713 (0.570-0.893), p=0.011	Moderate	Retrospective, single-center study including consecutive adult ICH patients between 1/2016-12/2017; all subjects were de-anonymized; OBJ: to validate previous finding that high NLR (>7.35) is associated with 30-day mortality in ICH
576	Zapata-Wainberg 2018	27645776	baseline NIHSS score [adjusted for baseline NIHSS score and extensive hemispheric haemorrhage and only baselin NIHSS score independently predicted death]	death 5 [IQR = 9] vs survivors 17 [IQR = 14] points, P < .001	Mortality @ 90 days	235	0.426	1.13 (1.08-1.17)	Moderate	Observational, retrospective, multi-center study in Spain based on TAC Registry; 9/1/2012-8/31/213; VKA associated ICHOBJ: to describe the moratlity rate associated with VKA-ICH
745	Spina, 2018	29108406	GCS on admission [adjusted fro age, sex, HTN, AC therapy, AP therapy, ICH volume, intratentoial location, intraventricular location, neuromonitoring, surgical clot removal]	9 (6-12)	Mortality @ 180-day	102	0.32	0.85 (0.76-0.95), p<0.01	Moderate	Retrospective analysis of data prospectively collected from consecutive patients to single-center in Italy from 1/2012-12/2015; ICH patients admitted to NICU w/in 24H after symptoms onset; OBJ: to compare observed and predicted ICH score 30-day mortality
942	Claessens 2017	28744762	NIHSS at admission	NIHSS<8: NS 371 (57.9%) vs ES 21 (65.6%) vs LS 40 (54.1%); NIHSS 8-14: NS 144 (22.5%) vs ES 6 (18.8%) vs LS 16 (21.6%); NIHSS >14: NS 126 (19.7%) vs ES 5 (15.6%) vs LS 18 (24.3%), p=0.780	2.5 YR censored mortality	403	NA	1.78 (1.52–2.09)	Moderate	Retrospective cohort study in 3 hospitals in Netherlands; 1/1/2004-12/31/2009; excluded patients who did not survive the first 7 days; 3 groups no seizure (NS)=641, early seizure (ES)=32, late seizures (LS)=74 with ES defined as within 7 days; EEG based on clinical diagnosis no routine EEG performed; OBJ: define long-term mortality risk after ICH and relate this to post-stroke seizures; overall d…
942	Claessens 2017	28744762	NIHSS at admission	NIHSS<8: NS 371 (57.9%) vs ES 21 (65.6%) vs LS 40 (54.1%); NIHSS 8-14: NS 144 (22.5%) vs ES 6 (18.8%) vs LS 16 (21.6%); NIHSS >14: NS 126 (19.7%) vs ES 5 (15.6%) vs LS 18 (24.3%), p=0.780	5 YR censored mortality	403	NA	1.55 (1.35–1.78)	Moderate	Retrospective cohort study in 3 hospitals in Netherlands; 1/1/2004-12/31/2009; excluded patients who did not survive the first 7 days; 3 groups no seizure (NS)=641, early seizure (ES)=32, late seizures (LS)=74 with ES defined as within 7 days; EEG based on clinical diagnosis no routine EEG performed; OBJ: define long-term mortality risk after ICH and relate this to post-stroke seizures; overall d…
942	Claessens 2017	28744762	NIHSS at admission	NIHSS<8: NS 371 (57.9%) vs ES 21 (65.6%) vs LS 40 (54.1%); NIHSS 8-14: NS 144 (22.5%) vs ES 6 (18.8%) vs LS 16 (21.6%); NIHSS >14: NS 126 (19.7%) vs ES 5 (15.6%) vs LS 18 (24.3%), p=0.780	7.5 YR censored mortality	403	NA	1.55 (1.36–1.77)	Moderate	Retrospective cohort study in 3 hospitals in Netherlands; 1/1/2004-12/31/2009; excluded patients who did not survive the first 7 days; 3 groups no seizure (NS)=641, early seizure (ES)=32, late seizures (LS)=74 with ES defined as within 7 days; EEG based on clinical diagnosis no routine EEG performed; OBJ: define long-term mortality risk after ICH and relate this to post-stroke seizures; overall d…
942	Claessens 2017	28744762	NIHSS at admission	NIHSS<8: NS 371 (57.9%) vs ES 21 (65.6%) vs LS 40 (54.1%); NIHSS 8-14: NS 144 (22.5%) vs ES 6 (18.8%) vs LS 16 (21.6%); NIHSS >14: NS 126 (19.7%) vs ES 5 (15.6%) vs LS 18 (24.3%), p=0.780	10 YR censored mortality	403	NA	1.58 (1.39–1.79)	Moderate	Retrospective cohort study in 3 hospitals in Netherlands; 1/1/2004-12/31/2009; excluded patients who did not survive the first 7 days; 3 groups no seizure (NS)=641, early seizure (ES)=32, late seizures (LS)=74 with ES defined as within 7 days; EEG based on clinical diagnosis no routine EEG performed; OBJ: define long-term mortality risk after ICH and relate this to post-stroke seizures; overall d…
1485	Asadollahi 2016	27680600	GCS score	12.1 ± 3.4	mortality @ 30 days	228	96 (42.1%)	0.13 (0.03 – 0.55), p=0.006	Low	Prospective, singel-center study in Iran included spontaneous, non-traumatic, non-neoplastic ICH who were admitted within 6 hours of symptoms onset, 1/2011-5/2012, aim: define factors determining favourable outcome, age limited to 40-85 years, CT reviewed by two experiene neuroradiologists blinded to clinical information, functional outcomes scores performed via telephone interview per patient or…
1703	Ozdinc 2016	27085454	GCS	13 (7-15) in survivors vs. 7 (5-11) in nonsurvivors	30 day mortality	106	43	1.445 (1.132 - 1.845)	Moderate	Moderate b/c of weakness in analysis portion and high possibility of overfitting. Didn't account for DNR or WLST which could affect mortality rates. Single site retrospective study w/ small sample size.
1719	Hsieh 2016	27050549	GCS	11.4 +- 4.04 in males vs. 10.9 +- 4.03 in females	30 day mortality	1196		adjusted for in multivariate analysis but actual ORs not given	Moderate	Unclear who assessed ICH clot volume, and about inclusion/ exclusion critera (were secondary ICH excluded?), did not control for DNR (+) large n
1773	Boehme 2016	26920909	GCS	61 (19-94)	discharge modified rankin scale (mRS 4-6)			not i.e. in multi analysis	High	retrospective, small sample size w/ only 1 academic center. Infections not assessed in systematic manner.
1773	Boehme 2016	26920909	NIHSS	61 (19-94)	discharge modified rankin scale (mRS 4-6)			not i.e. in multi analysis	High	retrospective, small sample size w/ only 1 academic center. Infections not assessed in systematic manner.
1816	Frusch 2016	26806659	GCS	65 (20.6%)	Hospital mortality	316	110 (34.8%)	9.79 (3.39-28.27)	Moderate	retrospective design, didn't assess for limitation of care.
1828	Urday 2016	26757167	GCS	14 (11-15)	90 day mortality	139	30 (21.6)	they adjusted for baseline ICH severity in multivariate analysis (ICH score) of which age, IVH, GCS, ICH volume are included in, but did not adjust for variables seperately	Moderate	(-) retrospective, small sample size, obtained CT scans at diff times (although adjusted for time to scan), used discharge mRS for pts who didn't have 90 day mRS scores (although did analysis comparing these 2 groups), lacked data on osmotherapy (pot. confounding variable) (+) primary analysis excluded many confounding variables, & controlled for DNR in analysis.
1859	Fallenius 2016	26672925	GCS	3-5: 1501 (50), 6-8: 463 (15), 9-15: 1069 (35)	6-month mortality	3033	1488	adjusted for in multivariate analysis but actual ORs not given	Low	large multi-center study; largest study of this type published so far. Used logistic mixed-effects regression model to account for interhospital differences. Database covers all hospital districts in finland. (-) retrospective, didn't include limitiation of treatment bias, no radiological variables.
1859	Fallenius 2016	26672925	GCS		in-hospital mortality		1111	adjusted for in multivariate analysis but actual ORs not given	Low	large multi-center study; largest study of this type published so far. Used logistic mixed-effects regression model to account for interhospital differences. Database covers all hospital districts in finland. (-) retrospective, didn't include limitiation of treatment bias, no radiological variables.
1906	Wang 2016	26500171	GCS	12.64 +- 3.49 (3-15)	30-day mortality	224	26	0.805 (0.661- 0.979)	Moderate	(-) small sample size and single center, did not assess for limitation of care bias.
2156	Brouwers 2015	26243220	GCS	12 (6-15)	in-hospital mortality	162	65 (40%)	not i.e. in multi	Low	(+) prospective, standard acquisition of delayed CTAs, addressed WLST and had blinded assessors, looked @ 3 outcomes (-) single site, small sample
2169	Ovesen 2015	26220872	NIHSS		long-term mortality		only given as 60.5% of ND vs. 9.2% of those who remain stable in first 7 days died	1.09 (1.04-1.14)	Moderate	generalisability is high, b/c consecutive patients w/ as little selection as possible. Only few lost to f/u. accounted for DNR. (-) only 1/2 had f/u imaging avaliable, could have selection bias in analysis of f/u images, retrospective and single site study
2169	Ovesen 2015	26220872	GCS		long-term mortality		only given as 60.5% of ND vs. 9.2% of those who remain stable in first 7 days died	not i.e. in multi	Moderate	generalisability is high, b/c consecutive patients w/ as little selection as possible. Only few lost to f/u. accounted for DNR. (-) only 1/2 had f/u imaging avaliable, could have selection bias in analysis of f/u images, retrospective and single site study
2275	Wang 2015	25950926	GCS	3-8: 70 (59.3%) in pts w/ diabetes vs 824 (62.4%) in pts w/o diabetes; 9-12: 19 (16.1%) in pts w/ diabetes vs. 196 (14.9%) in pts w/o diabetes; 13-15: 29 (24.6%) in pts w/ diabetes vs. 300 (22.7%) in pts w/o diabetes	early mortality	1438	not given	1.01 (0.99-1.00)	Low	(+) prospective study, high power, did adjust for some confounders (-) small proportion of pts in cohort had diabetes, no data on other possible confounders, didn't i.e. WLST
2275	Wang 2015	25950926	GCS		long-term mortality (1 month survivors)			0.99 (0.98-1.01)	Low	(+) prospective study, high power, did adjust for some confounders (-) small proportion of pts in cohort had diabetes, no data on other possible confounders, didn't i.e. WLST
2275	Wang 2015	25950926	GCS		90-day mortality	1438	not given	adjusted for in multivariate analysis but actual ORs not given	Low	(+) prospective study, high power, did adjust for some confounders (-) small proportion of pts in cohort had diabetes, no data on other possible confounders, didn't i.e. WLST
2322	Koivunen 2015	25850522	NIHSS	cumulative mortality - present (%)- 0-6 : 14.2; 7-14: 16.5, >14: 23.4	mortality			1.02 (0.99-1.06)	Moderate	(-) half the survivors failed to participate in in-person f/u. also some symptoms may have gone unrecorded in pts not examined in person. Pts who declined had more severe baseline deficits - probably being disabled was reason for declining. So may have less disabled ppl included in study. (overestimation of proportion of young ICH pts with favorable outcome). (+) prospective, v long term data col…
2395	Witsch 2015	25663233	GCS	7 (4-13) for initial IVH, 9 (4-13) for delayed IVH, 13 (9-15) for no IVH	14-day mortality	282		adjusted for in multivariate analysis but actual ORs not given	Low	(+) prospective mode of data collection, decently large sample size, use of imputation for missing data, accounted for bias arising from timing of imaging studies by documenting onset time, history information for each pt. (-) single site, unclear how much missing data - but they imputed so should be fine, didnt account for WLST
2427	Samarasekera 2015	25586833	GCS	13 (9-14) for lobar vs. 14 (10-15) for nonlobar	death at one year	128	72 (56%)	0.81 (0.67-0.97)	Moderate	(+) prospective, population based design, used multiple sources to determine outcome data (-) small sample size, short f/u period, did not adjust for some cofounders - premorbid conditions, presence of subarachnoid extension, or WLST
2430	Mustanoja 2015	25580771	NIHSS	11 (4-20)	three-month mortality	967	314 (33%)	1.14 (1.11-1.17)	Low	(+) large sample size (-) didn’t measure exact IVH or ICH volumes, but did use volumetric analysis; addressed DNR in limitations section - see self fulfilling prophecy section
2430	Mustanoja 2015	25580771	GCS	14 (10-15)	three-month mortality	967	314 (33%)	not i.e. in multi	Low	(+) large sample size (-) didn’t measure exact IVH or ICH volumes, but did use volumetric analysis; addressed DNR in limitations section - see self fulfilling prophecy section
2452	Li 2015	25511617	NIHSS		death 3 mo		635	adjusted for in multivariate analysis but actual ORs not given	Low	(+) big n, prospective multicenter trial, no glaring issues
2452	Li 2015	25511617	GCS		death 3 mo		635	adjusted for in multivariate analysis but actual ORs not given	Low	(+) big n, prospective multicenter trial, no glaring issues
2452	Li 2015	25511617	NIHSS		6-month mortality		716	adjusted for in multivariate analysis but actual ORs not given	Low	(+) big n, prospective multicenter trial, no glaring issues
2452	Li 2015	25511617	GCS		6-month mortality		716	adjusted for in multivariate analysis but actual ORs not given	Low	(+) big n, prospective multicenter trial, no glaring issues
2452	Li 2015	25511617	NIHSS		6-month mortality		716	adjusted for in multivariate analysis but actual ORs not given	Low	(+) big n, prospective multicenter trial, no glaring issues
2452	Li 2015	25511617	GCS		12mo mortality		832	adjusted for in multivariate analysis but actual ORs not given	Low	(+) big n, prospective multicenter trial, no glaring issues
2456	Ferrete-Araujo 2015	25499725	GCS	9 (7; 12)	mortality in ICU	186		not i.e. in multi	Moderate	(+) prospective trial, blinded radiologists assessed radiological variables (-) single site, small n, didn't control for DNR
2456	Ferrete-Araujo 2015	25499725	GCS		mortality in hospital			not i.e. in multi	Moderate	(+) prospective trial, blinded radiologists assessed radiological variables (-) single site, small n, didn't control for DNR
2517	Koivunen 2015	25142530	NIHSS	not given	in-hospital mortality	921	50 (14.9%)	did not conduct a multi analysis w/ this outcome (only used for univariate)	Moderate	(-) single site retrospective study based on hospital records, used two diff cohorts that could have variability btwn them other than age (+) Very large n, one of the largest young ICH studies
2517	Koivunen 2015	25142530	NIHSS		mortality at 3 months		57 (17%)	1.16 (1.11-1.20) for Age 16-49; 1.12 (1.07-1.17) for Age 50-59; 1.12 (1.07-1.17) for Age 60-69; 1.21 (1.14-1.29) for Age 70-79; 1.19 (1.12-1.27) for Age 80-99	Moderate	(-) single site retrospective study based on hospital records, used two diff cohorts that could have variability btwn them other than age (+) Very large n, one of the largest young ICH studies
2665	Zhou 2014	25182069	NIHSS		death at 3mo			adjusted for in multivariate analysis but actual ORs not given	Moderate	(+) prospective design, 12 mo f/u, high f/u rate and decently large sample size (-) single center teaching hospital. No info on ICH vol or WLST or management/care of patients
2665	Zhou 2014	25182069	GCS		death at 3mo			not i.e. in multi	Moderate	(+) prospective design, 12 mo f/u, high f/u rate and decently large sample size (-) single center teaching hospital. No info on ICH vol or WLST or management/care of patients
2665	Zhou 2014	25182069	NIHSS		death at 6mo			adjusted for in multivariate analysis but actual ORs not given	Moderate	(+) prospective design, 12 mo f/u, high f/u rate and decently large sample size (-) single center teaching hospital. No info on ICH vol or WLST or management/care of patients
2665	Zhou 2014	25182069	GCS		death at 6mo			not i.e. in multi	Moderate	(+) prospective design, 12 mo f/u, high f/u rate and decently large sample size (-) single center teaching hospital. No info on ICH vol or WLST or management/care of patients
2665	Zhou 2014	25182069	NIHSS		death at 12mo			adjusted for in multivariate analysis but actual ORs not given	Moderate	(+) prospective design, 12 mo f/u, high f/u rate and decently large sample size (-) single center teaching hospital. No info on ICH vol or WLST or management/care of patients
2665	Zhou 2014	25182069	GCS		death at 12mo			not i.e. in multi	Moderate	(+) prospective design, 12 mo f/u, high f/u rate and decently large sample size (-) single center teaching hospital. No info on ICH vol or WLST or management/care of patients
2749	Koivunen 2014	24947290	NIHSS	case fatality- 0-6: 4/146 (2.7%), 6-14: 6/64 (9.4), >14: 45/115 (39.1%)	3-month mortality	325		0-6 (reference); 7-14: 6.25 (1.23-31.78); >14: 39.00 (7.77-195.73)	Moderate	(+) rather large sample (-) retrospective, single site, didn't have uniform guidelines on initiaion of surgical treatment
2774	Sykora 2014	24857761	NIHSS		mortality at 3 months	121	40	adjusted for in multivariate analysis but actual ORs not given	Moderate	small sample and retrospective study design
2798	Zis 2014	24784015	GCS	12.5 (3.7)	30-day case fatality rate	191	61	1.319 (1.118-1.557)	High	small sample & retrospective, single site study.
2823	Kuramatsu 2014	24713532	NIHSS	hyponatremia: 19 (11-32) vs. nonhyponatremia: 16 (6-26)	in-hospital mortality	464		not i.e. in multi	Moderate	(-) retrospective, single site design (+) rather large sample size, survival curve analysis and subanalysis w/ exclusion of DNR patients, blinded radiologists assessed radiology data
2823	Kuramatsu 2014	24713532	GCS	hyponatremia: 10 (3-14) vs. nonhyponatremia: 13 (5-15)	in-hospital mortality	464		not i.e. in multi	Moderate	(-) retrospective, single site design (+) rather large sample size, survival curve analysis and subanalysis w/ exclusion of DNR patients, blinded radiologists assessed radiology data
2848	Zeng 2014	24630830	NIHSS	9 (3-16) (2513)	Death @ discharge	2513		adjusted for in multivariate analysis but actual ORs not given	Low	large sample size, multicenter study, prospective cohort
2848	Zeng 2014	24630830	GCS	0-2: 1158/2434 (47.6%); 3-8: 328/2434 (13.5%); 9-12: 389/2434 (16%); 13-14: 559/2434 (23%)	Death @ discharge	2513		adjusted for in multivariate analysis but actual ORs not given	Low	large sample size, multicenter study, prospective cohort
2848	Zeng 2014	24630830	NIHSS		Death at 30 d			adjusted for in multivariate analysis but actual ORs not given	Low	large sample size, multicenter study, prospective cohort
2848	Zeng 2014	24630830	GCS		Death at 30 d			adjusted for in multivariate analysis but actual ORs not given	Low	large sample size, multicenter study, prospective cohort
2848	Zeng 2014	24630830	NIHSS		Death at 3 mo			adjusted for in multivariate analysis but actual ORs not given	Low	large sample size, multicenter study, prospective cohort
2848	Zeng 2014	24630830	GCS		Death at 3 mo			adjusted for in multivariate analysis but actual ORs not given	Low	large sample size, multicenter study, prospective cohort
2848	Zeng 2014	24630830	NIHSS		Death at 6 mo			adjusted for in multivariate analysis but actual ORs not given	Low	large sample size, multicenter study, prospective cohort
2848	Zeng 2014	24630830	GCS		Death at 6 mo			adjusted for in multivariate analysis but actual ORs not given	Low	large sample size, multicenter study, prospective cohort
2848	Zeng 2014	24630830	NIHSS		Death at 6 mo			adjusted for in multivariate analysis but actual ORs not given	Low	large sample size, multicenter study, prospective cohort
2848	Zeng 2014	24630830	GCS		Death at 6 mo			adjusted for in multivariate analysis but actual ORs not given	Low	large sample size, multicenter study, prospective cohort
3014	Kalita 2014	24128695	GCS		1 month mortality			0.76 (0.66-0.87)	High	retrospective nature; limited sample size; did not control for WLST
3079	Al-Khaled 2014	23352112	NIHSS	9 (3-16)	in-hospital mortality rate	594	74 (12%)	3.3 (1.4-9.7)	Moderate	strengths are rather large sample size, multicenter cohort; weakness - large amt lost to f/u, did not collect ICH vol or WLST
3079	Al-Khaled 2014	23352112	NIHSS		3-month mortality rate		55 (18%)	not i.e. in multi	Moderate	strengths are rather large sample size, multicenter cohort; weakness - large amt lost to f/u, did not collect ICH vol or WLST
3102	Abid 2013	24345898	GCS		1-year mortality			0.81 (0.79 to 0.83)	Low	strengths- very large cohort, data collection and image analysis conducted by 1 investigator blinded to outcome, controlled for DNR, multiple referring sites; weakness - only looked at mortality data, not functional outcome in survivors, only 1 receiving centre
3190	Czap 2013	24045084	GCS	14.0 (10.0, 15.0) for euthyroid vs. 15.0 (13.0, 15.0) for hypothyroid with replacement vs. 14.0 (12.0, 15.0) for hypothyroid with no replacement	in-hospital mortality rate	563	454	adjusted for in multivariate analysis but actual ORs not given	High	single site retrospective study, lack of TSH, T3 and T4 laboratory data to measure thyroid status at controlled time intervals, no control for WLST
3190	Czap 2013	24045084	NIHSS	8.0 (3.0, 16.0) for euthyroid vs. 4.0 (1.0, 11.0) for hypothyroid with replacement vs. 9.0 (3.8, 15.5) for hypothyroid with no replacement	in-hospital mortality rate	563	454	adjusted for in multivariate analysis but actual ORs not given	High	single site retrospective study, lack of TSH, T3 and T4 laboratory data to measure thyroid status at controlled time intervals, no control for WLST
3190	Czap 2013	24045084	GCS		3-month mortality			adjusted for in multivariate analysis but actual ORs not given	High	single site retrospective study, lack of TSH, T3 and T4 laboratory data to measure thyroid status at controlled time intervals, no control for WLST
3190	Czap 2013	24045084	NIHSS		3-month mortality			adjusted for in multivariate analysis but actual ORs not given	High	single site retrospective study, lack of TSH, T3 and T4 laboratory data to measure thyroid status at controlled time intervals, no control for WLST
3190	Czap 2013	24045084	GCS		12-month mortality			adjusted for in multivariate analysis but actual ORs not given	High	single site retrospective study, lack of TSH, T3 and T4 laboratory data to measure thyroid status at controlled time intervals, no control for WLST
3190	Czap 2013	24045084	NIHSS		12-month mortality			adjusted for in multivariate analysis but actual ORs not given	High	single site retrospective study, lack of TSH, T3 and T4 laboratory data to measure thyroid status at controlled time intervals, no control for WLST
3229	Shimoyama 2013	23921070	NIHSS	15.5 (5.0-28.0) in HD group vs. 12.0 (5.0-19.0) in non HD group	early death	507		27.40 (9.69-77.44)	High	retrospective single site, did not assess for hematoma enlargement, did not control for WLST
3258	Bhatia 2013	23860142	GCS	survived: 10 (7-13)	in-hospital mortality rate	214	70 (32.7%)	2.57 (1.25-5.29)	Moderate	(+) prospective study (-) single site, unclear how many lost to f/u, did not control for WLST
3258	Bhatia 2013	23860142	NIHSS	survived: 26 (15-38)	in-hospital mortality rate	214	70 (32.7%)	not i.e. in multi	Moderate	(+) prospective study (-) single site, unclear how many lost to f/u, did not control for WLST
3281	Palm 2013	23812642	GCS	14 (11-15)	1 year mortality			0.76 (0.66-0.86)	Moderate	(+) population based stroke-registry (-) small n, some confounders did not account for (ex, use of alcohol), did not use computer-assisted planimetric analysis to calculate ICH vol
3281	Palm 2013	23812642	NIHSS	10 (4-17)	1 year mortality			1.17 (1.10-1.24)	Moderate	(+) population based stroke-registry (-) small n, some confounders did not account for (ex, use of alcohol), did not use computer-assisted planimetric analysis to calculate ICH vol
3289	Mustanoja 2013	23760210	NIHSS	7 (3-14)	in-hospital mortality	964		1.06 (0.99-1.13)	Moderate	(+) large population (-) single site, didn't control for WLST, missing a lot of lipid data
3289	Mustanoja 2013	23760210	GCS	14 (10-15)	in-hospital mortality	964		0.96 (0.80-1.14)	Moderate	(+) large population (-) single site, didn't control for WLST, missing a lot of lipid data
3289	Mustanoja 2013	23760210	NIHSS		3-month mortality			1.19 (1.04-1.16)	Moderate	(+) large population (-) single site, didn't control for WLST, missing a lot of lipid data
3289	Mustanoja 2013	23760210	GCS		3-month mortality			1.05 (0.90-1.21)	Moderate	(+) large population (-) single site, didn't control for WLST, missing a lot of lipid data
3289	Mustanoja 2013	23760210	NIHSS		12-month mortality			1.10 (1.05-1.15)	Moderate	(+) large population (-) single site, didn't control for WLST, missing a lot of lipid data
3289	Mustanoja 2013	23760210	GCS		12-month mortality			1.06 (0.92-1.21)	Moderate	(+) large population (-) single site, didn't control for WLST, missing a lot of lipid data
3309	Bjorn 2013	23715913	GCS	Alert (14-15): 135; Drowsy (8-13): 98; Comatose (3-7): 63	1 year mortality	323		not i.e. in multi	Moderate	(+) prospectively recruited cohort (-) no new data about risk factors after baseline, medium sized n
3391	Mansouri 2013	23543380	GCS	13.2 +- 2.6	mortality at 30 days	120		not i.e. in multi	Moderate	(+) prospective, blinded assessors (-) single site study, didn't control for WLST, small N
3391	Mansouri 2013	23543380	NIHSS	12.4 +- 8.3	mortality at 30 days	120		not i.e. in multi	Moderate	(+) prospective, blinded assessors (-) single site study, didn't control for WLST, small N
3391	Mansouri 2013	23543380	GCS		3-month mortality			0.22 (0.10-0.44)	Moderate	(+) prospective, blinded assessors (-) single site study, didn't control for WLST, small N
3391	Mansouri 2013	23543380	NIHSS		3-month mortality			1.18 (1.08-1.27)	Moderate	(+) prospective, blinded assessors (-) single site study, didn't control for WLST, small N
3401	Maas 2013	23516315	GCS	9 (6-14)	death by day 14	216		not i.e. in multi	Moderate	(-) single site study (+) blinded clinicians assessed imaging data w/ sophisticated software, relatively large cohort (more than 40% larger than one used to develop ICH score), prospective study
3425	Tveiten 2013	23433781	GCS	13-15: 82 (62); 5-12: 29 (22); 3-4: 22 (17)	30-day mortality	134		1; 5-12 - OR 9.6 (2.8-33.3); 3-4 - 102.6 (8.9-1183.2)	Moderate	(+) unselected cohort (-) numbers are small, no control for WLST
3425	Tveiten 2013	23433781	GCS		long-term mortality in 30 day survivors			13-15: reference; 3-12: 3.5 (1.4-8.8)	Moderate	(+) unselected cohort (-) numbers are small, no control for WLST
3440	Maas 2013	23391854	GCS	9 (6-14) for SAHE vs. 14 (11-15) for not SAHE	mortality @ 14 days	234		0.65 (0.52-0.81)	Moderate	(+) prospective study, blinded 2 clinicians for imaging, all subjects had scheduled f/u at prespecified time points (-) single site
3465	Gomes 2013	23331721	GCS	11-15: 60 (44.1); 6-10: 55 (40.4); 3-5: 21 (15.5)	in-hospital mortality			11-15: 7.19 (3.01-17.18)	Moderate	(-) data on risk factors was mostly self-reported, could lead to information bias; short f/u period; BP and GCS were only avaliable for a sub-sample (+) rather large n
3465	Gomes 2013	23331721	GCS		28 day mortality			11-15: 8.44 (4.03 to 17.67) ; 6-10: 33.88 (14.58 to 78.73); 3-5: 3.62 (2.50-5.24)	Moderate	(-) data on risk factors was mostly self-reported, could lead to information bias; short f/u period; BP and GCS were only avaliable for a sub-sample (+) rather large n
3482	Maas 2013	23299219	GCS	13 (8-15) for deep ICH vs. 13 (8-14) for lobar ICH	mortality at 3 months	221		not i.e. in multi	Moderate	(-) retrospective analysis from single center cohort (+) data acquisition was prospective, adjusted for WLST
3487	D'Amore 2013	23291004	NIHSSS		mortality at 3 months			1.25 (1.19-1.32)	Moderate	(+) prospective study at 2 centers (-) did not collect data on ICH vol, did not control for WLST
3599	Kim 2013	22484068	GCS	9-15: 1039 (69.3%); 3-8: 460 (30.7%)	30 day mortality after first PICH	1856		3-8 vs. 9-15: 3.12 (1.72-5.27)	Low	(+) large n, multicenter study (-) retrospective study,not a cohort study
3599	Kim 2013	22484068	GCS		30 day mortality after recurrent PICH			3-8 vs. 9-15: 4.38 (2.24-8.49)	Low	(+) large n, multicenter study (-) retrospective study,not a cohort study
3614	Fu 2013	22151822	GCS		in-hospital mortality			0.79 (0.74-0.84)	Low	(+) large n, multicenter study (-) retrospective, single city study, no info on ICH vol , surgical interventions, and WLST
3614	Fu 2013	22151822	NIHSSS		in-hospital mortality			not i.e. in multi	Low	(+) large n, multicenter study (-) retrospective, single city study, no info on ICH vol , surgical interventions, and WLST
3749	Jamieson 2012	22883482	GCS	11.5 (3.9)	7 day mortality	136		1.67 (1.25-2.21)	Moderate	(-) small sample size, single site, retrospective assessment of patient's pre-morbid characteristics, other confounding effects - WLST, microbleeds, hematoma expansion
3755	Meretoja 2012	22858729	NIHSS	11 (4-20)	3-month mortality	1013		1.12 (1.08-1.16)	Low	(-) retrospective analysis of consecutive patients; no systematic follow-up for functional outcome. Single-center (+) very large n
3755	Meretoja 2012	22858729	GCS	14 (10-15)	3-month mortality	1013		0.96 (0.89-1.04)	Low	(-) retrospective analysis of consecutive patients; no systematic follow-up for functional outcome. Single-center (+) very large n
3757	Di Napoli 2012	22855859	GCS	13 (9-15)	30-day mortality	223		adjusted in multi but no OR included	Moderate	(+) prospective, multicenter study (-) small n
3810	Rhoney 2012	22664363	GCS	15 (3-15)	in-hospital mortality	101		0.75 (0.63-0.88)	High	(-) small sample, retrospective, didn't control for WLST
3878	Tveiten 2012	22433160	GCS	13-15: 82 (61.7%), 5-12 is 29 (21.8%), 3-4 is 22 (16.5%)	30 day CFR	134		16.6 (no CI given)	Moderate	(-) small n, retrospective (+) captured most ICH leading to hospitalization in their area, but may have lost cases that were not hospitalized
3905	King 2012	22327720	GCS	11.2	30 day mortality	1381		adjusted in multi but no OR included	Low	(+) large sample, data from prospective database (although collected retrospectively), multiethnic cohort
4064	Agnihotri 2011	22087759	NIHSS	9.96 (7.8)	in-hospital mortality	423		adjusted but OR not given	High	(-) single center retrospective, decent amt of missing data, no blinding (+) decently large sample size
4064	Agnihotri 2011	22087759	NIHSS		1 year mortality			adjusted but OR not given	High	(-) single center retrospective, decent amt of missing data, no blinding (+) decently large sample size
4089	Rodriguez-Luna 2011	21998314	GCS		Mortality at 3 months			not i.e. in multi	Moderate	(+) prospective study, blinded radiologists (-) small sample size
4089	Rodriguez-Luna 2011	21998314	NIHSS		Mortality at 3 months			not i.e. in multi	Moderate	(+) prospective study, blinded radiologists (-) small sample size
4140	Bar 2011	21799172	GCS		30-day mortality			not i.e. in multi	Moderate	(-) retrospective analysis but of a prospective cohort, small sample (+) controlled for WLST and early DNR
4142	Rodriguez-Luna 2011	21799167	GCS		3-Month Mortality			not i.e. in multi	Moderate	prospetive study, small sample size, didn't control for WLST
4142	Rodriguez-Luna 2011	21799167	NIHSS		3-Month Mortality			not i.e. in multi	Moderate	prospetive study, small sample size, didn't control for WLST
4168	Hu 2011	21725788	GCS	11.05	early death			1.192 (1.090-1.303)	High	retrospective study, no blinding, no control for WLST
4214	Dowlatshahi 2011	21557804	NIHSS		90-day mortality			not i.e. in multi	Moderate	decently large n, multicenter, negatives are didn't control for WLST, study pop derived from participatants in ICH clinical trials and may not be representative of entire population with ICH
4214	Dowlatshahi 2011	21557804	GCS		90-day mortality			not i.e. in multi	Moderate	decently large n, multicenter, negatives are didn't control for WLST, study pop derived from participatants in ICH clinical trials and may not be representative of entire population with ICH
4237	Di Napoli 2011	21474813	GCS	13 (10-15)	30-D mortality	210		adjusted in multi but OR not given	Moderate	prospective 2 center study, survival analyses
4273	Yamashita 2011	21372450	GCS	13 (9-15)	Death within 14 days	389		0.69 (0.63-0.75)	High	retrospective single center study, didn’t control for WLST (+) did do survivor curve analysis
4316	Kim 2011	21228300	GCS	11.9	30 day mortality	1604		adjusted in multi but OR not given	Low	prospective multicenter cohort with large n, did imputation for missing data, did survivor analysis (-) subject to survival bias and reverse causation, limitations of the majority of studies on obesity paradox
4316	Kim 2011	21228300	GCS		long-term mortality			adjusted in multi but OR not given	Low	prospective multicenter cohort with large n, did imputation for missing data, did survivor analysis (-) subject to survival bias and reverse causation, limitations of the majority of studies on obesity paradox
4321	Molshatzki 2011	21178352	NIHSS	for NIHSS <5: >60: 22.4, 45-60: 10.0, <45: 14.8; for NIHSS 6-10: >60: 13.4, 45-60: 16.7, <45: 7.4; NIHSS >11: >60: 64.2, 45-60: 73.3, <45: 77.8	mortality over 1 year after ICH	128		adjusted in multi but OR not given	Moderate	(+) prospective cohort, blinded investigators, survival analysis (-) small n, single site, no control for wlst
4407	Ryu 2010	21115954	NIHSS	4 (2-8)	all cause death	2029		adjusted in multi but OR not given	Low	prospective study, large n, survivor curve analysis
4407	Ryu 2010	21115954	NIHSS		vascular death			adjusted in multi but OR not given	Low	prospective study, large n, survivor curve analysis

## Sheet: ICH Volume-M
RefID	FIRST AUTHOR LAST NAME & year published	PMID	PROGNOSTIC FACTOR(S) EVALUATED - ICH volume on admission	Prevalence % of the predictor	OUTCOME(S) - Functional Outcome	Sample size for the outcome	Prevalence % of the outcome	EFFECT SIZE WITH 95% CI as reported in the study (False Positive Rate, Sensitivity, Specificity, Odds Ratio, Relative Risk)	OVERALL RISK OF BIAS FOR THE STUDY	Overall risk of bias: Comments
99	Wang 2019	29767470	ICH volume	NA	M @ 30-day (Neutrophil-to-lymphocyte ratio (NLR) T2)	268	0.0261194	1.032 (1.010-1.054), p= 0.004	Moderate	Retropective study; Jan 2015-Sept 2016 in China; purpose was to examine the relationship between Neutrophil-to-lmphocyte (NLR) at different time oints and 30-day mortality in sICH
99	Wang 2019	29767470	ICH volume	NA	M @ 30-day (Neutrophil-to-lymphocyte ratio (NLR) T3)	256	0.0742188	1.033 (1.008-1.058), p=0.011	Moderate	Retropective study; Jan 2015-Sept 2016 in China; purpose was to examine the relationship between Neutrophil-to-lmphocyte (NLR) at different time oints and 30-day mortality in sICH
129	Troberg 2018	30579029	Volume (per 10 mL)	59 mL (IQR 34-90); infratentorial 29 mL (IQR 17-43)	M @ 30-day	229	0.196507	1.058 (0.950-1.178), p=0.307	Moderate	Retropectivective study; 2003-2012, all patient underwent sugical evaution of ICH; in southern Sweden; age >15y/o but data shows range 18-83).
129	Troberg 2018	30579029	Volume (per 10 mL)	NA	M @ 1-YR	229	0.305677	1.007 (0.912-1.112), p=0.887	Moderate	Retropectivective study; 2003-2012, all patient underwent sugical evaution of ICH; in southern Sweden; age >15y/o but data shows range 18-83).
129	Troberg 2018	30579029	Volume (per 10 mL)	NA	Long-term M	NA	NA	not included in multivar analysis	Moderate	Retropectivective study; 2003-2012, all patient underwent sugical evaution of ICH; in southern Sweden; age >15y/o but data shows range 18-83).
217	Mustanoja 2018	29683540	ICH volume	NA	Mortality @ 3-month	334	56 (17%)	1.01 (0.99–1.02), P=0.076	Moderate	Retrospective study; at Helsinki University Hospital between Jan 2000-March 2010; age ≤50, non-traumatic ICH; Obj: association between admission and 24-H BP and short- and long-term mortality; mortality from national cause-of-death registry; registry based data collection
294	Zhang 2018	30144620	hematoma size (mL)	28.81 +/- 17.59	Mortality @ 1-YR	322	116 (36%)	1.071 (1.052-1.091), p<0.01	Moderate	Retrospective study at a single center in China; 9/2015-1/2017; Obj: to reveal the associations between the island sign, long-term outcome, and death in ICH; 2 blinded neuroradiologists read CT scans
299	Prats-Sanchez 2018	29171121	hematoma volume (per mL)	NA	Mortality @ 3-months	347	138 (39.8%)	1.02 (1.01-1.04), p<0.001	Moderate	Retrospective study at a single comprehensive stroke center; 7/2013-12/2016; Data collected from ICH Registry; Obj: determine the frequency and clinical predictors of nAF in ICH
427	Wang 2018	29594812	ICH volume ≥30 cm3	23.8 ± 35.2 (Range 2.3~180.8)	Mortality @ 30-day	181	35 (19.3%)	15.381 (1.502-157.493), p=0.021	Moderate	Retrospective, single-center study including consecutive adult ICH patients between 1/2016-12/2017; all subjects were de-anonymized; OBJ: to validate previous finding that high NLR (>7.35) is associated with 30-day mortality in ICH
548	Hevesi 2018	28934706	Hematoma volume 30-60mL vs <30mL (reference)	83 (17.2%) vs 294 (61%)	Mortality in-hospital	490	117 (23.9%)	3.80 (2.16-6.68), p<0.01	Moderate	Retrospective study from multi-sites (6 hospitals) using ICD-9 codes 431, 432, 432.9; cases were cross-matched with prospectively collected stroke database 1/2008-12/2012; 314 treated-HTN vs 56 untreated-HTN vs 120 normotension perior to admission; Obj: determine how untreated hypertension affects in-hospital mortality among ICH patients
548	Hevesi 2018	28934706	Hematoma Volume >60 vs <30 (reference)	105 (21.8%) vs 294 (61%)	Mortality in-hospital	490	117 (23.9%)	9.99 (5.87-16.99), p<0.01	Moderate	Retrospective study from multi-sites (6 hospitals) using ICD-9 codes 431, 432, 432.9; cases were cross-matched with prospectively collected stroke database 1/2008-12/2012; 314 treated-HTN vs 56 untreated-HTN vs 120 normotension perior to admission; Obj: determine how untreated hypertension affects in-hospital mortality among ICH patients
745	Spina, 2018	29108406	ICH volume (cm3)	46 (IQR 24-90)	Mortality @ 180-day	102	0.32	1.01 (1.00-1.02), p=0.06	Moderate	Retrospective analysis of data prospectively collected from consecutive patients to single-center in Italy from 1/2012-12/2015; ICH patients admitted to NICU w/in 24H after symptoms onset; OBJ: to compare observed and predicted ICH score 30-day mortality
1399	Chen 2016	26889222	hematoma volume, mL	dead 91.67 (24.96-133.66) vs survivors 32.33 (13.78-49.67), p=0.044	death @ 90 days	128	15 (11.7%)	0.011 (1.000-1.023), p=0.046	Moderate	Retrospective study at a single-center; included spontaneous hypertensive ICH within 6 H confirmed by CT and elevated SBP ≥150 mmHg; OBJ: examine key risk factors for early prediction of death
1485	Asadollahi 2016	27680600	hematoma volume >=30mL [adjusted for DM, current smoking, antiplatelet use, GCS score, ICH score, NIHSS score, lobar hemorrhage, IVH, hemorrhage vol >=30ml, midline shift, hydrocephalus]	132 (57.9%)	mortality @ 30 days	228	96 (42.1%)	3.32 (1.40 – 7.85), p=0.006	Low	Prospective, singel-center study in Iran included spontaneous, non-traumatic, non-neoplastic ICH who were admitted within 6 hours of symptoms onset, 1/2011-5/2012, aim: define factors determining favourable outcome, age limited to 40-85 years, CT reviewed by two experiene neuroradiologists blinded to clinical information, functional outcomes scores performed via telephone interview per patient or…
1703	Ozdinc 2016	27085454	ICH volume	2.14 cm^3 in survivors vs. 18.73 cm^3 in non-survivors	30 day mortality	106	43	0.931 OR (0.879- 0.985)	Moderate	Moderate b/c of weakness in analysis portion and high possibility of overfitting. Didn't account for DNR or WLST which could affect mortality rates. Single site retrospective study w/ small sample size.
1719	Hsieh 2016	27050549	ICH volume	29.1 in males vs. 26.1 in females	30 day mortality	1196		adjusted for in multivariate analysis but actual ORs not given	Moderate	Unclear who assessed ICH clot volume, and about inclusion/ exclusion critera (were secondary ICH excluded?), did not control for DNR (+) large n
1773	Boehme 2016	26920909	ICH volume		discharge modified rankin scale (mRS 4-6)			not i.e. in multi analysis	High	retrospective, small sample size w/ only 1 academic center. Infections not assessed in systematic manner.
1816	Frusch 2016	26806659	ICH volume	34.5 ml (0.02- 189.80)	Hospital mortality	316	110 (34.8%)	1.05 (1.03-1.06)	Moderate	retrospective design, didn't assess for limitation of care.
1828	Urday 2016	26757167	ICH volume	n/a	90 day mortality	139	30 (21.6)	they adjusted for baseline ICH severity in multivariate analysis (ICH score) of which age and ICH volume are included in, but did not adjust for age and ICH seperately	Moderate	(-) retrospective, small sample size, obtained CT scans at diff times (although adjusted for time to scan), used discharge mRS for pts who didn't have 90 day mRS scores (although did analysis comparing these 2 groups), lacked data on osmotherapy (pot. confounding variable) (+) primary analysis excluded many confounding variables, & controlled for DNR in analysis.
1906	Wang 2016	26500171	ICH volume	14.94	30-day mortality	224	26	OR 0.112 (CI 0.108- 0.699) for>=30	Moderate	(-) small sample size and single center, did not assess for limitation of care bias.
2020	Egea-Guerrero 2015	26680035	ICH volume	36.5 (no BD) vs. 64.5 (BD)	brain death	140	24	not i.e. in multi analysis	Moderate	Not much information given on each section. However, one + is it was a prospective study
2156	Brouwers 2015	26243220	ICH volume	23 mL	in-hospital mortality	162	65 (40%)	1.05 (1.03-1.06)	Low	(+) prospective, standard acquisition of delayed CTAs, addressed WLST and had blinded assessors, looked @ 3 outcomes (-) single site, small sample
2156	Brouwers 2015	26243220	ICH volume		90 Day mortality			table for this outcome not listed in paper	Low	(+) prospective, standard acquisition of delayed CTAs, addressed WLST and had blinded assessors, looked @ 3 outcomes (-) single site, small sample
2169	Ovesen 2015	26220872	ICH volume		long-term mortality		only given as 60.5% of ND vs. 9.2% of those who remain stable in first 7 days died	1.01 (1.00-1.01)	Moderate	generalisability is high, b/c consecutive patients w/ as little selection as possible. Only few lost to f/u. accounted for DNR. (-) only 1/2 had f/u imaging avaliable, could have selection bias in analysis of f/u images, retrospective and single site study
2322	Koivunen 2015	25850522	ICH volume	cumulative mortality - present (%): 0-30: 16.4, 30-60: 21.0, >60: 17.6	mortality			not i.e. in multivariate analysis due to non-significance	Moderate	(-) half the survivors failed to participate in in-person f/u. also some symptoms may have gone unrecorded in pts not examined in person. Pts who declined had more severe baseline deficits - probably being disabled was reason for declining. So may have less disabled ppl included in study. (overestimation of proportion of young ICH pts with favorable outcome). (+) prospective, v long term data col…
2395	Witsch 2015	25663233	ICH volume	only list ICH score in table	14-day mortality	282		adjusted for in multivariate analysis but actual ORs not given	Low	(+) prospective mode of data collection, decently large sample size, use of imputation for missing data, accounted for bias arising from timing of imaging studies by documenting onset time, history information for each pt. (-) single site, unclear how much missing data - but they imputed so should be fine, didnt account for WLST
2427	Samarasekera 2015	25586833	ICH volume	38 in lobar vs. 11 in non-lobar	death at one year	128	72 (56%)	1.05 (1.02-1.08)	Moderate	(+) prospective, population based design, used multiple sources to determine outcome data (-) small sample size, short f/u period, did not adjust for some cofounders - premorbid conditions, presence of subarachnoid extension, or WLST
2430	Mustanoja 2015	25580771	ICH volume	10 (3.9-10)	three-month mortality	967	314 (33%)	1.03 (1.02-1.04)	Low	(+) large sample size (-) didn’t measure exact IVH or ICH volumes, but did use volumetric analysis; addressed DNR in limitations section - see self fulfilling prophecy section
2452	Li 2015	25511617	ICH volume		death 3 mo		635	adjusted for in multivariate analysis but actual ORs not given	Low	(+) big n, prospective multicenter trial, no glaring issues
2452	Li 2015	25511617	ICH volume		6-month mortality		716	adjusted for in multivariate analysis but actual ORs not given	Low	(+) big n, prospective multicenter trial, no glaring issues
2452	Li 2015	25511617	ICH volume		12mo mortality		832	adjusted for in multivariate analysis but actual ORs not given	Low	(+) big n, prospective multicenter trial, no glaring issues
2456	Ferrete-Araujo 2015	25499725	ICH volume	39	mortality in ICU	186		1.992 (1.147- 3.461)	Moderate	(+) prospective trial, blinded radiologists assessed radiological variables (-) single site, small n, didn't control for DNR
2456	Ferrete-Araujo 2015	25499725	ICH volume		mortality in hospital			not i.e. in multi analysis	Moderate	(+) prospective trial, blinded radiologists assessed radiological variables (-) single site, small n, didn't control for DNR
2517	Koivunen 2015	25142530	ICH volume	not given	in-hospital mortality	921	50 (14.9%)	did not conduct a multi analysis w/ this outcome (only used for univariate)	Moderate	(-) single site retrospective study based on hospital records, used two diff cohorts that could have variability btwn them other than age (+) Very large n, one of the largest young ICH studies
2517	Koivunen 2015	25142530	ICH volume		mortality at 3 months		57 (17%)	age 16-49, ICH vol 1.03 (0.93-1.15); age 50-59, ICH vol 1.42 (1.14-1.77); age 60-69, ICH vol 1.37 (1.14-1.65); age 70-79, ICH vol 1.25 (1.03-1.52); age 80-99, ICH 1.29 (1.03-1.61)	Moderate	(-) single site retrospective study based on hospital records, used two diff cohorts that could have variability btwn them other than age (+) Very large n, one of the largest young ICH studies
2749	Koivunen 2014	24947290	ICH volume	case fatality: 0-29mL: 31/231 (13.4%), 30-60mL: 13/51 (25.5%), >60 mL: 11/43 (25.6%)	3-month mortality	325		broke volume into 3 groups; 0-29 mL (reference); 30-60 mL OR 1.84 (0.56-6.02); >60mL OR 1.84 (0.38-8.88)	Moderate	(+) rather large sample (-) retrospective, single site, didn't have uniform guidelines on initiaion of surgical treatment
2774	Sykora 2014	24857761	ICH volume		mortality at 3 months	121	40	adjusted for in multivariate analysis but actual ORs not given	Moderate	small sample and retrospective study design
2823	Kuramatsu 2014	24713532	ICH volume	hyponatremia: 23.4 (7.93-60.68) vs. nonhyponatremia: 17.7 (5.83-50.13)	in-hospital mortality	464		1.015 (1.006- 1.024)	Moderate	(-) retrospective, single site design (+) rather large sample size, survival curve analysis and subanalysis w/ exclusion of DNR patients, blinded radiologists assessed radiology data
2848	Zeng 2014	24630830	ICH volume	Supratentorial hematoma volume: 14.8 (6.15-30) & infratentorial hematoma volume: 5.54 (2.25-12)	Death @ discharge	2513		adjusted for in multivariate analysis but actual ORs not given	Low	large sample size, multicenter study, prospective cohort
2848	Zeng 2014	24630830	ICH volume		Death at 30 d			adjusted for in multivariate analysis but actual ORs not given	Low	large sample size, multicenter study, prospective cohort
2848	Zeng 2014	24630830	ICH volume		Death at 3 mo			adjusted for in multivariate analysis but actual ORs not given	Low	large sample size, multicenter study, prospective cohort
2848	Zeng 2014	24630830	ICH volume		Death at 6 mo			adjusted for in multivariate analysis but actual ORs not given	Low	large sample size, multicenter study, prospective cohort
2848	Zeng 2014	24630830	ICH volume		Death at 6 mo			adjusted for in multivariate analysis but actual ORs not given	Low	large sample size, multicenter study, prospective cohort
3102	Abid 2013	24345898	ICH Volume		1-year mortality			1.30 (1.18 to 1.38)	Low	strengths- very large cohort, data collection and image analysis conducted by 1 investigator blinded to outcome, controlled for DNR, multiple referring sites; weakness - only looked at mortality data, not functional outcome in survivors, only 1 receiving centre
3190	Czap 2013	24045084	ICH volume	34.6 for euthyroid vs. 20.5 for hypothyroid with replacement vs. 33.8 for hypothyroid with no replacement	in-hospital mortality rate	563	454	adjusted for in multivariate analysis but actual ORs not given	High	single site retrospective study, lack of TSH, T3 and T4 laboratory data to measure thyroid status at controlled time intervals, no control for WLST
3190	Czap 2013	24045084	ICH volume		3-month mortality			adjusted for in multivariate analysis but actual ORs not given	High	single site retrospective study, lack of TSH, T3 and T4 laboratory data to measure thyroid status at controlled time intervals, no control for WLST
3190	Czap 2013	24045084	ICH volume		12-month mortality			adjusted for in multivariate analysis but actual ORs not given	High	single site retrospective study, lack of TSH, T3 and T4 laboratory data to measure thyroid status at controlled time intervals, no control for WLST
3229	Shimoyama 2013	23921070	ICH volume	10.6 (4.0-47.8) in HD group vs. 7.6 (3.4-17.7) in non HD group	early death	507		9.53 (3.82-23.77)	High	retrospective single site, did not assess for hematoma enlargement, did not control for WLST
3258	Bhatia 2013	23860142	ICH Volume	survived: 39.3	in-hospital mortality rate	214	70 (32.7%)	1.01 (1.00-1.03)	Moderate	(+) prospective study (-) single site, unclear how many lost to f/u, did not control for WLST
3281	Palm 2013	23812642	ICH volume	5.4 (2.0-21.9)	1 year mortality			1.04 (1.02-1.07)	Moderate	(+) population based stroke-registry (-) small n, some confounders did not account for (ex, use of alcohol), did not use computer-assisted planimetric analysis to calculate ICH vol
3289	Mustanoja 2013	23760210	ICH volume	7.3 (2.7-16)	in-hospital mortality	964		1.03 (1.02-1.06)	Moderate	(+) large population (-) single site, didn't control for WLST, missing a lot of lipid data
3289	Mustanoja 2013	23760210	ICH volume		3-month mortality			1.03 (1.02-1.05)	Moderate	(+) large population (-) single site, didn't control for WLST, missing a lot of lipid data
3289	Mustanoja 2013	23760210	ICH volume		12-month mortality			1.03 (1.02-1.05)	Moderate	(+) large population (-) single site, didn't control for WLST, missing a lot of lipid data
3309	Bjorn 2013	23715913	ICH Volume	<30: 182; 30-59.9: 49; >=60.0: 47	1 year mortality	323		not i.e. in multi	Moderate	(+) prospectively recruited cohort (-) no new data about risk factors after baseline, medium sized n
3401	Maas 2013	23516315	ICH volume	14.3 (5.9-36.9)	death by day 14	216		2.7 (1.2-6.3)	Moderate	(-) single site study (+) blinded clinicians assessed imaging data w/ sophisticated software, relatively large cohort (more than 40% larger than one used to develop ICH score), prospective study
3425	Tveiten 2013	23433781	ICH volume	17.5 (5-44)	30-day mortality	134		not i.e. in multi	Moderate	(+) unselected cohort (-) numbers are small, no control for WLST
3425	Tveiten 2013	23433781	ICH volume		long-term mortality in 30 day survivors			not i.e. in multi	Moderate	(+) unselected cohort (-) numbers are small, no control for WLST
3440	Maas 2013	23391854	ICH volume	23.8 (10.9-46.4) for SAHE vs. 6.7 (3.0-16.0) for not SAHE	mortality @ 14 days	234		1.04 (1.01-1.07)	Moderate	(+) prospective study, blinded 2 clinicians for imaging, all subjects had scheduled f/u at prespecified time points (-) single site
3482	Maas 2013	23299219	Hematoma volume	8.6 (3.5-17.2) for deep vs. 23.4 (9.9-47.5) for lobar	mortality at 3 months	221		not i.e. in multi	Moderate	(-) retrospective analysis from single center cohort (+) data acquisition was prospective, adjusted for WLST
3599	Kim 2013	22484068	ICH Volume	<30: 784 (52.3%); 30-59: 345 (23.0%); >=60: 370 (24.7%)	30 day mortality after first PICH	1856		>=60 vs. <30: 1.94 (1.12-2.78)	Low	(+) large n, multicenter study (-) retrospective study,not a cohort study
3599	Kim 2013	22484068	ICH Volume		30 day mortality after recurrent PICH			>=60 vs. <30: 1.86 (1.02-2.84)	Low	(+) large n, multicenter study (-) retrospective study,not a cohort study
3749	Jamieson 2012	22883482	ICH Volume	25.9 (25.8)	7 day mortality	136		0.43 (0.09-1.98)	Moderate	(-) small sample size, single site, retrospective assessment of patient's pre-morbid characteristics, other confounding effects - WLST, microbleeds, hematoma expansion
3755	Meretoja 2012	22858729	ICH Volume	9.8 (3.8-28)	3-month mortality	1013		1.28 (1.17-1.41)	Low	(-) retrospective analysis of consecutive patients; no systematic follow-up for functional outcome. Single-center (+) very large n
3757	Di Napoli 2012	22855859	ICH Volume	18 (8-37)	30-day mortality	223		adjusted in multi but no OR included	Moderate	(+) prospective, multicenter study (-) small n
3810	Rhoney 2012	22664363	ICH Volume	13 (1-60)	in-hospital mortality	101		not i.e. in multi	High	(-) small sample, retrospective, didn't control for WLST
3815	Brizzi 2012	22632100	ICH Volume		1 month case fatality rate			<30 ml vs. >=30 ml is 3.5 (1.3-9.6)	Moderate	(-) small sample, retrospective (+) studied DNR, lack info of specialty and experience of decision-making physicians, factors that might influence frequency of DNR orders
3878	Tveiten 2012	22433160	ICH Volume	17.5 (5-44.3)	30 day CFR	134		not i.e. in multi	Moderate	(-) small n, retrospective (+) captured most ICH leading to hospitalization in their area, but may have lost cases that were not hospitalized
3905	King 2012	22327720	ICH Volume	27.9 (+-40)	30 day mortality	1381		not i.e. in multi	Low	(+) large sample, data from prospective database (although collected retrospectively), multiethnic cohort
3979	Lopez 2012	22018825	ICH volume	24.3 (7.4-57.6) vs. 16.7 (4.5-43.9)	mortality (no time point specified)	162		0.99 (0.98-1.01)	High	(-) single site, retrospective study, no control for WLST, no f/u
4064	Agnihotri 2011	22087759	ICH Volume	33.90 (41.8)	in-hospital mortality	423		not i.e. in multi	High	(-) single center retrospective, decent amt of missing data, no blinding (+) decently large sample size
4064	Agnihotri 2011	22087759	ICH Volume		1 year mortality			not i.e. in multi	High	(-) single center retrospective, decent amt of missing data, no blinding (+) decently large sample size
4089	Rodriguez-Luna 2011	21998314	ICH Volume		Mortality at 3 months			not i.e. in multi	Moderate	(+) prospective study, blinded radiologists (-) small sample size
4140	Bar 2011	21799172	ICH Volume		30-day mortality			not i.e. in multi	Moderate	(-) retrospective analysis but of a prospective cohort, small sample (+) controlled for WLST and early DNR
4142	Rodriguez-Luna 2011	21799167	ICH Volume		3-Month Mortality			21.48 (3.85-119.9)	Moderate	prospetive study, small sample size, didn't control for WLST
4159	Staykov 2011	21737803	ICH Volume	35.7	in-hospital mortality	219		1.03 (no CI given)	Moderate	retrospective analysis of prospectively organized database, blinded radiologists, did not control for WLST
4168	Hu 2011	21725788	ICH volume	141 (65.88)	early death			0.800 (0.807-0.959)	High	retrospective study, no blinding, no control for WLST
4214	Dowlatshahi 2011	21557804	ICH volume		90-day mortality			<10ml: 0.1 (0.03-0.3); 10-19ml: 0.3 (0.1-0.6); 20-29 ml: 0.5 (0.2-1.2)	Moderate	decently large n, multicenter, negatives are didn't control for WLST, study pop derived from participatants in ICH clinical trials and may not be representative of entire population with ICH
4237	Di Napoli 2011	21474813	ICH Volume	16 (8-36)	30-D mortality	210		adjusted in multi but OR not given	Moderate	prospective 2 center study, survival analyses
4273	Yamashita 2011	21372450	ICH Volume	15.0 (7.0-56.6)	Death within 14 days	389		1.18 (1.15-1.23)	High	retrospective single center study, didn’t control for WLST (+) did do survivor curve analysis
4316	Kim 2011	21228300	ICH Volume	supratentorial: 9.7 (4.9-27.9)	30 day mortality	1604		adjusted in multi but OR not given	Low	prospective multicenter cohort with large n, did imputation for missing data, did survivor analysis (-) subject to survival bias and reverse causation, limitations of the majority of studies on obesity paradox
4316	Kim 2011	21228300	ICH Volume		long-term mortality			adjusted in multi but OR not given	Low	prospective multicenter cohort with large n, did imputation for missing data, did survivor analysis (-) subject to survival bias and reverse causation, limitations of the majority of studies on obesity paradox
4321	Molshatzki 2011	21178352	ICH Volume	not listed	mortality over 1 year after ICH	128		adjusted in multi but OR not given	Moderate	(+) prospective cohort, blinded investigators, survival analysis (-) small n, single site, no control for wlst

## Sheet: Infratentorial location-M
RefID	FIRST AUTHOR LAST NAME & year published	PMID	PROGNOSTIC FACTOR(S) EVALUATED - Infratentorial location	Prevalence % of the predictor	OUTCOME(S) - Functional Outcome	Sample size for the outcome	Prevalence % of the outcome	EFFECT SIZE WITH 95% CI as reported in the study (False Positive Rate, Sensitivity, Specificity, Odds Ratio, Relative Risk)	OVERALL RISK OF BIAS FOR THE STUDY	Overall risk of bias: Comments
99	Wang 2019	29767470	Infratentorial hemorrhage	NA	M @ 30-day (Neutrophil-to-lymphocyte ratio (NLR) T2)	268	0.0261194	4.021 (0.840-19.250), p=0.082	Moderate	Retropective study; Jan 2015-Sept 2016 in China; purpose was to examine the relationship between Neutrophil-to-lmphocyte (NLR) at different time oints and 30-day mortality in sICH
99	Wang 2019	29767470	Infratentorial hemorrhage	NA	M @ 30-day (Neutrophil-to-lymphocyte ratio (NLR) T3)	256	0.0742188	4.767 (0.776-29.289), p=0.092	Moderate	Retropective study; Jan 2015-Sept 2016 in China; purpose was to examine the relationship between Neutrophil-to-lmphocyte (NLR) at different time oints and 30-day mortality in sICH
129	Troberg 2018	30579029	Location (infratentorial)	cerebellar 59 (26%)	M @ 30-day	229	0.196507	2.938 (0.891-9.684), p=0.077	Moderate	Retropectivective study; 2003-2012, all patient underwent sugical evaution of ICH; in southern Sweden; age >15y/o but data shows range 18-83).
129	Troberg 2018	30579029	Location (infratentorial)	NA	M @ 1-YR	229	0.305677	1.733 (0.634-4.737), p=0.284	Moderate	Retropectivective study; 2003-2012, all patient underwent sugical evaution of ICH; in southern Sweden; age >15y/o but data shows range 18-83).
129	Troberg 2018	30579029	Location (infratentorial)	NA	Long-term M	NA	NA	not included in multivar analysis	Moderate	Retropectivective study; 2003-2012, all patient underwent sugical evaution of ICH; in southern Sweden; age >15y/o but data shows range 18-83).
217	Mustanoja 2018	29683540	Infratentorial ICH	NA	Mortality @ 3-month	334	56 (17%)	2.70 (0.95–7.73), P=0.064	Moderate	Retrospective study; at Helsinki University Hospital between Jan 2000-March 2010; age ≤50, non-traumatic ICH; Obj: association between admission and 24-H BP and short- and long-term mortality; mortality from national cause-of-death registry; registry based data collection
745	Spina, 2018	29108406	Infratentorial location	29 (28%)	Mortality @ 180-day	102	0.32	2.12 (0.78-5.76), p=0.14	Moderate	Retrospective analysis of data prospectively collected from consecutive patients to single-center in Italy from 1/2012-12/2015; ICH patients admitted to NICU w/in 24H after symptoms onset; OBJ: to compare observed and predicted ICH score 30-day mortality
1703	Ozdinc 2016	27085454	ICH location	Lobar:thalamic - 48:15 for survivors vs. 34: 9 for nonsurvivors	30 day mortality	106	43	not i.e. in multi	Moderate	Moderate b/c of weakness in analysis portion and high possibility of overfitting. Didn't account for DNR or WLST which could affect mortality rates. Single site retrospective study w/ small sample size.
1719	Hsieh 2016	27050549	ICH location	Lobar: 98 (14.2) in males vs. 84 (16.6) in females	30 day mortality	1196		adjusted for in multivariate analysis but actual ORs not given	Moderate	Unclear who assessed ICH clot volume, and about inclusion/ exclusion critera (were secondary ICH excluded?), did not control for DNR (+) large n
1816	Frusch 2016	26806659	ICH location	Lobar: 174 (55.1%)	Hospital mortality	316	110 (34.8%)	not i.e. in multi	Moderate	retrospective design, didn't assess for limitation of care.
1828	Urday 2016	26757167	ICH location	Lobar: 69 (49.6)	90 day mortality	139	30 (21.6)	not i.e. in multi analysis	Moderate	(-) retrospective, small sample size, obtained CT scans at diff times (although adjusted for time to scan), used discharge mRS for pts who didn't have 90 day mRS scores (although did analysis comparing these 2 groups), lacked data on osmotherapy (pot. confounding variable) (+) primary analysis excluded many confounding variables, & controlled for DNR in analysis.
2156	Brouwers 2015	26243220	ICH location	Lobar: 81 (50)	in-hospital mortality	162	65 (40%)	not i.e. in multi	Low	(+) prospective, standard acquisition of delayed CTAs, addressed WLST and had blinded assessors, looked @ 3 outcomes (-) single site, small sample
2169	Ovesen 2015	26220872	Hematoma location		long-term mortality		only given as 60.5% of ND vs. 9.2% of those who remain stable in first 7 days died	lobar is reference, basal ganglia 1.17 (0.69-1.99), posterior fossa 3.30 (1.25-8.7)	Moderate	generalisability is high, b/c consecutive patients w/ as little selection as possible. Only few lost to f/u. accounted for DNR. (-) only 1/2 had f/u imaging avaliable, could have selection bias in analysis of f/u images, retrospective and single site study
2275	Wang 2015	25950926	ICH location	Deep: 75 (63.6%) in pts w/ diabetes vs. 931 (70.5%) in pts w/o diabetes	early mortality	1438	not given	1.01 (1.00-1.02)	Low	(+) prospective study, high power, did adjust for some confounders (-) small proportion of pts in cohort had diabetes, no data on other possible confounders, didn't i.e. WLST
2275	Wang 2015	25950926	ICH location		long-term mortality (1 month survivors)			1.02 (1.00-1.03)	Low	(+) prospective study, high power, did adjust for some confounders (-) small proportion of pts in cohort had diabetes, no data on other possible confounders, didn't i.e. WLST
2275	Wang 2015	25950926	ICH location		90-day mortality			adjusted for in multivariate analysis but actual ORs not given	Low	(+) prospective study, high power, did adjust for some confounders (-) small proportion of pts in cohort had diabetes, no data on other possible confounders, didn't i.e. WLST
2297	Forti 2015	25900493	ICH location	not given	in-hospital mortality < or = to 7 days	472		not i.e. in multi analysis	Moderate	I think they just didn't have the space to include a lot of necessary information in their letter, such as table 1. (+) large n, prospective study, addressed WLST bias (-) lot of missing information (see prev. boxes), lack of data on ICH vol, cause of death, postdischarge mortality.
2297	Forti 2015	25900493	ICH Location		in-hospital mortality >7 days			not i.e. in multi analysis	Moderate	I think they just didn't have the space to include a lot of necessary information in their letter, such as table 1. (+) large n, prospective study, addressed WLST bias (-) lot of missing information (see prev. boxes), lack of data on ICH vol, cause of death, postdischarge mortality.
2322	Koivunen 2015	25850522	ICH location	infratentorial location: cumulative mortality - present (%): 10.5, absent (%): 18.8	mortality			not i.e. in multi	Moderate	(-) half the survivors failed to participate in in-person f/u. also some symptoms may have gone unrecorded in pts not examined in person. Pts who declined had more severe baseline deficits - probably being disabled was reason for declining. So may have less disabled ppl included in study. (overestimation of proportion of young ICH pts with favorable outcome). (+) prospective, v long term data col…
2395	Witsch 2015	25663233	ICH location	Deep: 86 (57.0) for initial IVH, 10 (52.6) for delayed IVH, 42 (37.5) for no IVH	14-day mortality	282		adjusted for in multivariate analysis but actual ORs not given	Low	(+) prospective mode of data collection, decently large sample size, use of imputation for missing data, accounted for bias arising from timing of imaging studies by documenting onset time, history information for each pt. (-) single site, unclear how much missing data - but they imputed so should be fine, didnt account for WLST
2430	Mustanoja 2015	25580771	ICH Location	infratentorial: 139 (14)	three-month mortality	967	314 (33%)	2.43 (1.33-4.45)	Low	(+) large sample size (-) didn’t measure exact IVH or ICH volumes, but did use volumetric analysis; addressed DNR in limitations section - see self fulfilling prophecy section
2452	Li 2015	25511617	Hematoma location		death 3 mo		635	adjusted for in multivariate analysis but actual ORs not given	Low	(+) big n, prospective multicenter trial, no glaring issues
2452	Li 2015	25511617	Hematoma location		6-month mortality		716	adjusted for in multivariate analysis but actual ORs not given	Low	(+) big n, prospective multicenter trial, no glaring issues
2452	Li 2015	25511617	Hematoma location		12mo mortality		832	adjusted for in multivariate analysis but actual ORs not given	Low	(+) big n, prospective multicenter trial, no glaring issues
2456	Ferrete-Araujo 2015	25499725	ICH Location	Brainstem 20 (10.8)	mortality in ICU	186		3.734 (1.807- 7.716)	Moderate	(+) prospective trial, blinded radiologists assessed radiological variables (-) single site, small n, didn't control for DNR
2456	Ferrete-Araujo 2015	25499725	ICH Location		mortality in hospital			2.263 (1.234- 4.152)	Moderate	(+) prospective trial, blinded radiologists assessed radiological variables (-) single site, small n, didn't control for DNR
2665	Zhou 2014	25182069	ICH Location		death at 3mo			adjusted for in multivariate analysis but actual ORs not given	Moderate	(+) prospective design, 12 mo f/u, high f/u rate and decently large sample size (-) single center teaching hospital. No info on ICH vol or WLST or management/care of patients
2665	Zhou 2014	25182069	ICH Location		death at 6mo			adjusted for in multivariate analysis but actual ORs not given	Moderate	(+) prospective design, 12 mo f/u, high f/u rate and decently large sample size (-) single center teaching hospital. No info on ICH vol or WLST or management/care of patients
2665	Zhou 2014	25182069	ICH Location		death at 12mo			adjusted for in multivariate analysis but actual ORs not given	Moderate	(+) prospective design, 12 mo f/u, high f/u rate and decently large sample size (-) single center teaching hospital. No info on ICH vol or WLST or management/care of patients
2749	Koivunen 2014	24947290	ICH Location	Case fatality: 4/68 (5.9%)	3-month mortality	325		Lobar (reference); Deep: 1.74 (0.35-8.65); Infratentorial: 13.89 (2.33-82.84); Mixed: 3.21 (0.60-17.27)	Moderate	(+) rather large sample (-) retrospective, single site, didn't have uniform guidelines on initiaion of surgical treatment
2774	Sykora 2014	24857761	ICH Location		mortality at 3 months	121	40	not i.e. in multi	Moderate	small sample and retrospective study design
2798	Zis 2014	24784015	ICH location	infratentorial location: 31 (16.2)	30-day case fatality rate	191	61	6.122 (1.341-27.936)	High	small sample & retrospective, single site study.
2848	Zeng 2014	24630830	ICH Location	Infratentorial location: 298/2513 (11.9%)	Death @ discharge	2513		adjusted for in multivariate analysis but actual ORs not given	Low	large sample size, multicenter study, prospective cohort
2848	Zeng 2014	24630830	ICH Location		Death at 30 d			adjusted for in multivariate analysis but actual ORs not given	Low	large sample size, multicenter study, prospective cohort
2848	Zeng 2014	24630830	ICH Location		Death at 3 mo			adjusted for in multivariate analysis but actual ORs not given	Low	large sample size, multicenter study, prospective cohort
2848	Zeng 2014	24630830	ICH Location		Death at 6 mo			adjusted for in multivariate analysis but actual ORs not given	Low	large sample size, multicenter study, prospective cohort
2848	Zeng 2014	24630830	ICH Location		Death at 6 mo			adjusted for in multivariate analysis but actual ORs not given	Low	large sample size, multicenter study, prospective cohort
3014	Kalita 2014	24128695	ICH Location		1 month mortality			not in multi	High	retrospective nature; limited sample size; did not control for WLST
3079	Al-Khaled 2014	23352112	ICH location	subcortical: 262 (44)	in-hospital mortality rate	594	74 (12%)	not i.e. in multi	Moderate	strengths are rather large sample size, multicenter cohort; weakness - large amt lost to f/u, did not collect ICH vol or WLST
3079	Al-Khaled 2014	23352112	ICH location		3-month mortality rate		55 (18%)	not i.e. in multi	Moderate	strengths are rather large sample size, multicenter cohort; weakness - large amt lost to f/u, did not collect ICH vol or WLST
3102	Abid 2013	24345898	ICH Location		1-year mortality			0.99 (0.82 to 1.18)	Low	strengths- very large cohort, data collection and image analysis conducted by 1 investigator blinded to outcome, controlled for DNR, multiple referring sites; weakness - only looked at mortality data, not functional outcome in survivors, only 1 receiving centre
3190	Czap 2013	24045084	ICH Location	Deep: 63.2 for euthyroid vs. 59.1 for hypothyroid with replacement vs. 64.0 for hypothyroid with no replacement	in-hospital mortality rate	563	454	adjusted for in multivariate analysis but actual ORs not given	High	single site retrospective study, lack of TSH, T3 and T4 laboratory data to measure thyroid status at controlled time intervals, no control for WLST
3190	Czap 2013	24045084	ICH Location		3-month mortality			adjusted for in multivariate analysis but actual ORs not given	High	single site retrospective study, lack of TSH, T3 and T4 laboratory data to measure thyroid status at controlled time intervals, no control for WLST
3190	Czap 2013	24045084	ICH Location		12-month mortality			adjusted for in multivariate analysis but actual ORs not given	High	single site retrospective study, lack of TSH, T3 and T4 laboratory data to measure thyroid status at controlled time intervals, no control for WLST
3229	Shimoyama 2013	23921070	ICH Location	Lobar: 7 (19.4) in HD group vs. 31 (6.6) in nonHD group	early death	507		not i.e. in multi	High	retrospective single site, did not assess for hematoma enlargement, did not control for WLST
3258	Bhatia 2013	23860142	ICH Location	survived: supratentorial: 130 (90.3%)	in-hospital mortality rate	214	70 (32.7%)	not i.e. in multi	Moderate	(+) prospective study (-) single site, unclear how many lost to f/u, did not control for WLST
3281	Palm 2013	23812642	Hematoma location	Deep: 95 (64.2%)	1 year mortality			not i.e. in multi	Moderate	(+) population based stroke-registry (-) small n, some confounders did not account for (ex, use of alcohol), did not use computer-assisted planimetric analysis to calculate ICH vol
3289	Mustanoja 2013	23760210	ICH Location	Lobar: 367 (38)	in-hospital mortality	964		not i.e. in multi	Moderate	(+) large population (-) single site, didn't control for WLST, missing a lot of lipid data
3289	Mustanoja 2013	23760210	ICH Location		3-month mortality			not i.e. in multi	Moderate	(+) large population (-) single site, didn't control for WLST, missing a lot of lipid data
3289	Mustanoja 2013	23760210	ICH Location		12-month mortality			not i.e. in multi	Moderate	(+) large population (-) single site, didn't control for WLST, missing a lot of lipid data
3309	Bjorn 2013	23715913	ICH Location	Lobar: 170	1 year mortality	323		not i.e. in multi	Moderate	(+) prospectively recruited cohort (-) no new data about risk factors after baseline, medium sized n
3401	Maas 2013	23516315	ICH Location	Lobar: 33 (31.7)	death by day 14	216		1.7 (0.5-6.0)	Moderate	(-) single site study (+) blinded clinicians assessed imaging data w/ sophisticated software, relatively large cohort (more than 40% larger than one used to develop ICH score), prospective study
3425	Tveiten 2013	23433781	ICH Location	Lobar: 49 (37)	30-day mortality	134		not i.e. in multi	Moderate	(+) unselected cohort (-) numbers are small, no control for WLST
3425	Tveiten 2013	23433781	ICH Location		long-term mortality in 30 day survivors			not i.e. in multi	Moderate	(+) unselected cohort (-) numbers are small, no control for WLST
3440	Maas 2013	23391854	ICH Location	lobar: 60 (64.5%) for SAHE vs. 27 (19.1%) for not SAHE	mortality @ 14 days	234		0.083 (0.012-0.59)	Moderate	(+) prospective study, blinded 2 clinicians for imaging, all subjects had scheduled f/u at prespecified time points (-) single site
3482	Maas 2013	23299219	ICH Location	Lobar: 0 (0.0) for deep vs. 98 (100.0) for lobar	mortality at 3 months	221		not i.e. in multi	Moderate	(-) retrospective analysis from single center cohort (+) data acquisition was prospective, adjusted for WLST
3487	D'Amore 2013	23291004	ICH Location		mortality at 3 months			not i.e. in multi	Moderate	(+) prospective study at 2 centers (-) did not collect data on ICH vol, did not control for WLST
3599	Kim 2013	22484068	ICH Location	Basal ganglia: 812 (54.2%), thalamus: 393 (26.2%), lobal: 294 (19.6%)	30 day mortality after first PICH	1856		not i.e. in multi	Low	(+) large n, multicenter study (-) retrospective study,not a cohort study
3599	Kim 2013	22484068	ICH Location		30 day mortality after recurrent PICH			not i.e. in multi	Low	(+) large n, multicenter study (-) retrospective study,not a cohort study
3614	Fu 2013	22151822	ICH Location		in-hospital mortality			Lobar: 1.30 (0.71-2.37)	Low	(+) large n, multicenter study (-) retrospective, single city study, no info on ICH vol , surgical interventions, and WLST
3755	Meretoja 2012	22858729	ICH Location	394 (39%)	3-month mortality	1013		2.16 (1.19-3.91)	Low	(-) retrospective analysis of consecutive patients; no systematic follow-up for functional outcome. Single-center (+) very large n
3757	Di Napoli 2012	22855859	ICH Location	Basal ganglia: 74 (33.2)	30-day mortality	223		not i.e. in multi	Moderate	(+) prospective, multicenter study (-) small n
3810	Rhoney 2012	22664363	ICH Location	Lobar: 30 (43)	in-hospital mortality	101		not i.e. in multi	High	(-) small sample, retrospective, didn't control for WLST
3815	Brizzi 2012	22632100	ICH Location		1 month case fatality rate			not i.e. in multi	Moderate	(-) small sample, retrospective (+) studied DNR, lack info of specialty and experience of decision-making physicians, factors that might influence frequency of DNR orders
3878	Tveiten 2012	22433160	ICH Location	Lobar: 49 (36.6%)	30 day CFR	134		not i.e. in multi	Moderate	(-) small n, retrospective (+) captured most ICH leading to hospitalization in their area, but may have lost cases that were not hospitalized
3905	King 2012	22327720	ICH Location	Basal ganglia: 616 (45)	30 day mortality	1381		adjusted in multi but no OR included	Low	(+) large sample, data from prospective database (although collected retrospectively), multiethnic cohort
3979	Lopez 2012	22018825	ICH Location	deep ICH: 39 (47.0) for antiplatelet use vs. 63 (49.6) for no antiplatelet use	mortality (no time point specified)	162		not i.e. in multi	High	(-) single site, retrospective study, no control for WLST, no f/u
4089	Rodriguez-Luna 2011	21998314	ICH Location		Mortality at 3 months			not i.e. in multi	Moderate	(+) prospective study, blinded radiologists (-) small sample size
4142	Rodriguez-Luna 2011	21799167	ICH Location		3-Month Mortality			not i.e. in multi	Moderate	prospetive study, small sample size, didn't control for WLST
4168	Hu 2011	21725788	ICH Location	basal ganglia: 102 (47.66)	early death			not i.e. in multi	High	retrospective study, no blinding, no control for WLST
4214	Dowlatshahi 2011	21557804	ICH Location		90-day mortality			not i.e. in multi	Moderate	decently large n, multicenter, negatives are didn't control for WLST, study pop derived from participatants in ICH clinical trials and may not be representative of entire population with ICH
4237	Di Napoli 2011	21474813	ICH Location	Basal ganglia: 72 (34.3)	30-D mortality	210		adjusted in multi but OR not given	Moderate	prospective 2 center study, survival analyses
4273	Yamashita 2011	21372450	ICH Location	Putamen, 148 (38.0)	Death within 14 days	389		not i.e. in multi	High	retrospective single center study, didn’t control for WLST (+) did do survivor curve analysis
4316	Kim 2011	21228300	ICH Location	Supratentorial: 64 (78.0)	30 day mortality	1604		not i.e. in multi	Low	prospective multicenter cohort with large n, did imputation for missing data, did survivor analysis (-) subject to survival bias and reverse causation, limitations of the majority of studies on obesity paradox
4316	Kim 2011	21228300	ICH Location		long-term mortality			not i.e. in multi	Low	prospective multicenter cohort with large n, did imputation for missing data, did survivor analysis (-) subject to survival bias and reverse causation, limitations of the majority of studies on obesity paradox
4321	Molshatzki 2011	21178352	ICH Location	not listed	mortality over 1 year after ICH	128		adjusted in multi but OR not given	Moderate	(+) prospective cohort, blinded investigators, survival analysis (-) small n, single site, no control for wlst

## Sheet: IVH-M
RefID	FIRST AUTHOR LAST NAME & year published	PMID	PROGNOSTIC FACTOR(S) EVALUATED - IVH	Prevalence % of the predictor	OUTCOME(S) - Functional Outcome	Sample size for the outcome	Prevalence % of the outcome	EFFECT SIZE WITH 95% CI as reported in the study (False Positive Rate, Sensitivity, Specificity, Odds Ratio, Relative Risk)	OVERALL RISK OF BIAS FOR THE STUDY	Overall risk of bias: Comments
99	Wang 2019	29767470	Concurrent ventricular hemorrhage	NA	M @ 30-day (Neutrophil-to-lymphocyte ratio (NLR) T2)	268	0.0261194	2.143 (0.494-9.290), p=0.309	Moderate	Retropective study; Jan 2015-Sept 2016 in China; purpose was to examine the relationship between Neutrophil-to-lmphocyte (NLR) at different time oints and 30-day mortality in sICH
99	Wang 2019	29767470	Concurrent ventricular hemorrhage	NA	M @ 30-day (Neutrophil-to-lymphocyte ratio (NLR) T3)	256	0.0742188	1.831 (0.317-10.572), p=0.499	Moderate	Retropective study; Jan 2015-Sept 2016 in China; purpose was to examine the relationship between Neutrophil-to-lmphocyte (NLR) at different time oints and 30-day mortality in sICH
129	Troberg 2018	30579029	IVH (per Graeb score)	Mild (Graeb 1-4): 60 (26%); Moderate (Graeb 5-8): 74 (32%); Severe (Graeb 9-12): 13 (6%)	M @ 30-day	229	0.196507	1.024 (0.889-1.178), p=0.745	Moderate	Retropectivective study; 2003-2012, all patient underwent sugical evaution of ICH; in southern Sweden; age >15y/o but data shows range 18-83).
129	Troberg 2018	30579029	Location (infratentorial)	NA	M @ 1-YR	229	0.305677	1.733 (0.634-4.737), p=0.284	Moderate	Retropectivective study; 2003-2012, all patient underwent sugical evaution of ICH; in southern Sweden; age >15y/o but data shows range 18-83).
129	Troberg 2018	30579029	Location (infratentorial)	NA	Long-term M	NA	NA	not included in multivar analysis	Moderate	Retropectivective study; 2003-2012, all patient underwent sugical evaution of ICH; in southern Sweden; age >15y/o but data shows range 18-83).
217	Mustanoja 2018	29683540	IVH	NA	Mortality @ 3-month	334	56 (17%)	1.38 (0.63–3.04), 0.425	Moderate	Retrospective study; at Helsinki University Hospital between Jan 2000-March 2010; age ≤50, non-traumatic ICH; Obj: association between admission and 24-H BP and short- and long-term mortality; mortality from national cause-of-death registry; registry based data collection
294	Zhang 2018	30144620	presence of IVH	0.217391	Mortality @ 1-YR	322	116 (36%)	3.905 (2.247-6.788), p<0.01	Moderate	Retrospective study at a single center in China; 9/2015-1/2017; Obj: to reveal the associations between the island sign, long-term outcome, and death in ICH; 2 blinded neuroradiologists read CT scans
299	Prats-Sanchez 2018	29171121	IVH	NA	Mortality @ 3-months	347	138 (39.8%)	1.93 (1.03–3.64), p=0.041	Moderate	Retrospective study at a single comprehensive stroke center; 7/2013-12/2016; Data collected from ICH Registry; Obj: determine the frequency and clinical predictors of nAF in ICH
353	Yan 2018	30134784	IVH	65 (5.5)	1-month case fatality	1187	148 (12.5%)	2.60 (1.17–4.37), p=0.015	Moderate	Single-center in China; 9/2010-12/2016; Obj: determine reucrrence rate of ICH and IS stroke within 5-YR in patients who survived 1-MO post-ICH; acute first-ever ICH within 14 days of onset of symptoms
353	Yan 2018	30134784	IVH	65 (5.5%)	Mortality @ 5-YR	1039	231 (22.2%)	3.71 (2.00–6.88), p<0.001	Moderate	Single-center in China; 9/2010-12/2016; Obj: determine reucrrence rate of ICH and IS stroke within 5-YR in patients who survived 1-MO post-ICH; acute first-ever ICH within 14 days of onset of symptoms
427	Wang 2018	29594812	presence of IVH	40 (22.1%)	Mortality @ 30-day	181	35 (19.3%)	7.249 (1.983-26.504), p=0.003	Moderate	Retrospective, single-center study including consecutive adult ICH patients between 1/2016-12/2017; all subjects were de-anonymized; OBJ: to validate previous finding that high NLR (>7.35) is associated with 30-day mortality in ICH
745	Spina, 2018	29108406	Intraventricular location	59 (58%)	Mortality @ 180-day	102	0.32	1.76 (0.71-4.38), p=0.22	Moderate	Retrospective analysis of data prospectively collected from consecutive patients to single-center in Italy from 1/2012-12/2015; ICH patients admitted to NICU w/in 24H after symptoms onset; OBJ: to compare observed and predicted ICH score 30-day mortality
1338	Moullaali 2017	26746184	inital IVH vs no IVH or delayed IVH vs no IVH [Adjusted by baseline variables of age, sex, China region, prior ischaemic stroke, antithrombotic use, National Institutes of Health Stroke Scale score, time to diagnostic CT scan, mean achieved systolic blood pressure over 24 h, location and volume of ICH, randomised blood pressure lowering and ICH growth at 24 h.]	no IVH 854 (65.2%) vs initial IVH 349 (26.6%) vs delayed IVH 107 (8.2%)	death @ 90 days	1310	0.171512	initial IVH vs no IVH aOR 1.56 (1.00 to 2.45), p=0.03 delayed IVH vs no IVH aOR 1.74 (0.92 to 3.29), p=0.03	Low	From INTERACT 1 and 2 trials (international, multicenter, prospective, open, blinded end oint, randomized controlled trial); OBJ: examined associations of delayed IVH with ICH growth and level of SBP in first 24H and outcomes at 90 days
1485	Asadollahi 2016	27680600	IVH [adjusted for DM, current smoking, antiplatelet use, GCS score, ICH score, NIHSS score, lobar hemorrhage, IVH, hemorrhage vol >=30ml, midline shift, hydrocephalus]	68 (29.8%)	mortality @ 30 days	228	96 (42.1%)	2.42 (1.24 – 4.69), p=0.009	Low	Prospective, singel-center study in Iran included spontaneous, non-traumatic, non-neoplastic ICH who were admitted within 6 hours of symptoms onset, 1/2011-5/2012, aim: define factors determining favourable outcome, age limited to 40-85 years, CT reviewed by two experiene neuroradiologists blinded to clinical information, functional outcomes scores performed via telephone interview per patient or…
1719	Hsieh 2016	27050549	IVH	16 (2.3) in males vs. 8 (1.6) in females	30 day mortality	1196		not i.e. in multi	Moderate	Unclear who assessed ICH clot volume, and about inclusion/ exclusion critera (were secondary ICH excluded?), did not control for DNR (+) large n
1828	Urday 2016	26757167	IVE (for IVH variable)	52 (37.4)	90 day mortality	139	30 (21.6)	they adjusted for baseline ICH severity in multivariate analysis (ICH score) of which age, IVH, GCS, ICH volume are included in, but did not adjust for variables seperately	Moderate	(-) retrospective, small sample size, obtained CT scans at diff times (although adjusted for time to scan), used discharge mRS for pts who didn't have 90 day mRS scores (although did analysis comparing these 2 groups), lacked data on osmotherapy (pot. confounding variable) (+) primary analysis excluded many confounding variables, & controlled for DNR in analysis.
1906	Wang 2016	26500171	IVH	52 (23.2)	30-day mortality	224	26	0.681 (0.204-2.277)	Moderate	(-) small sample size and single center, did not assess for limitation of care bias.
2020	Egea-Guerrero 2015	26680035	IVH	BD had higher rate of IVH (91.7%; p=0.039)	brain death	140	24	not i.e. in multi analysis	Moderate	Not much information given on each section. However, one + is it was a prospective study
2156	Brouwers 2015	26243220	IVH	7 (2-16)	in-hospital mortality	162	65 (40%)	not i.e. in multi	Low	(+) prospective, standard acquisition of delayed CTAs, addressed WLST and had blinded assessors, looked @ 3 outcomes (-) single site, small sample
2169	Ovesen 2015	26220872	IVH		long-term mortality		only given as 60.5% of ND vs. 9.2% of those who remain stable in first 7 days died	1.66 (0.99-2.78)	Moderate	generalisability is high, b/c consecutive patients w/ as little selection as possible. Only few lost to f/u. accounted for DNR. (-) only 1/2 had f/u imaging avaliable, could have selection bias in analysis of f/u images, retrospective and single site study
2297	Forti 2015	25900493	IVE (for IVH variable)	not given	in-hospital mortality < or = to 7 days	472		adjusted for in multivariate analysis but actual ORs not given	Moderate	I think they just didn't have the space to include a lot of necessary information in their letter, such as table 1. (+) large n, prospective study, addressed WLST bias (-) lot of missing information (see prev. boxes), lack of data on ICH vol, cause of death, postdischarge mortality.
2297	Forti 2015	25900493	IVE (for IVH variable)		in-hospital mortality >7 days			adjusted for in multivariate analysis but actual ORs not given	Moderate	I think they just didn't have the space to include a lot of necessary information in their letter, such as table 1. (+) large n, prospective study, addressed WLST bias (-) lot of missing information (see prev. boxes), lack of data on ICH vol, cause of death, postdischarge mortality.
2322	Koivunen 2015	25850522	IVE (for IVH variable)	cumulative mortality - present (%): 20.3, absent (%): 16.1	mortality			1.89 (0.93-3.84)	Moderate	(-) half the survivors failed to participate in in-person f/u. also some symptoms may have gone unrecorded in pts not examined in person. Pts who declined had more severe baseline deficits - probably being disabled was reason for declining. So may have less disabled ppl included in study. (overestimation of proportion of young ICH pts with favorable outcome). (+) prospective, v long term data col…
2427	Samarasekera 2015	25586833	IVH (y/n)	33 (51) for lobar vs. 31 (53) for nonlobar	death at one year	128	72 (56%)	0.61 (0.22-1.75)	Moderate	(+) prospective, population based design, used multiple sources to determine outcome data (-) small sample size, short f/u period, did not adjust for some cofounders - premorbid conditions, presence of subarachnoid extension, or WLST
2430	Mustanoja 2015	25580771	IVH	398 (41%)	three-month mortality	967	314 (33%)	2.05 (1.36-3.09)	Low	(+) large sample size (-) didn’t measure exact IVH or ICH volumes, but did use volumetric analysis; addressed DNR in limitations section - see self fulfilling prophecy section
2452	Li 2015	25511617	IVE (for IVH variable)		death 3 mo		635	adjusted for in multivariate analysis but actual ORs not given	Low	(+) big n, prospective multicenter trial, no glaring issues
2452	Li 2015	25511617	IVE (for IVH variable)		6-month mortality		716	adjusted for in multivariate analysis but actual ORs not given	Low	(+) big n, prospective multicenter trial, no glaring issues
2452	Li 2015	25511617	IVE (for IVH variable)		12mo mortality		832	adjusted for in multivariate analysis but actual ORs not given	Low	(+) big n, prospective multicenter trial, no glaring issues
2456	Ferrete-Araujo 2015	25499725	IVH	140 (75.3)	mortality in ICU	186		2.358 (1.323- 6.350)	Moderate	(+) prospective trial, blinded radiologists assessed radiological variables (-) single site, small n, didn't control for DNR
2456	Ferrete-Araujo 2015	25499725	IVH		mortality in hospital			3.215 (1.549-6.673)	Moderate	(+) prospective trial, blinded radiologists assessed radiological variables (-) single site, small n, didn't control for DNR
2749	Koivunen 2014	24947290	IVE (for IVH variable)	case fatality: 36/117 (30.8%)	3-month mortality	325		0-29mL (reference); 30-60 mL: 1.84 (0.56-6.02); >60mL 1.84 (0.38-8.88)	Moderate	(+) rather large sample (-) retrospective, single site, didn't have uniform guidelines on initiaion of surgical treatment
2774	Sykora 2014	24857761	ICH w/ IVH (for IVH variable)		mortality at 3 months	121	40	not i.e. in multi	Moderate	small sample and retrospective study design
2798	Zis 2014	24784015	IVE (for IVH variable)	80 (41.9)	30-day case fatality rate	191	61	4.690 (1.335-16.468)	High	small sample & retrospective, single site study.
2823	Kuramatsu 2014	24713532	IVH	hyponatremia: 48 (72.7%) vs. nonhyponatremia: 198 (55.6%)	in-hospital mortality	464		1.137 (1.032-1.253)	Moderate	(-) retrospective, single site design (+) rather large sample size, survival curve analysis and subanalysis w/ exclusion of DNR patients, blinded radiologists assessed radiology data
2848	Zeng 2014	24630830	IVE (for IVH variable)	722/2513 (28.7%)	Death @ discharge	2513		not included in multivariate	Low	large sample size, multicenter study, prospective cohort
2848	Zeng 2014	24630830	IVE (for IVH variable)		Death at 30 d			not i.e. in multi analysis	Low	large sample size, multicenter study, prospective cohort
2848	Zeng 2014	24630830	IVE (for IVH variable)		Death at 3 mo			not i.e. in multi	Low	large sample size, multicenter study, prospective cohort
2848	Zeng 2014	24630830	IVE (for IVH variable)		Death at 6 mo			not i.e. in multi	Low	large sample size, multicenter study, prospective cohort
2848	Zeng 2014	24630830	IVE (for IVH variable)		Death at 6 mo			not i.e. in multi	Low	large sample size, multicenter study, prospective cohort
3102	Abid 2013	24345898	IVH		1-year mortality			1.54 (1.28 to 1.84)	Low	strengths- very large cohort, data collection and image analysis conducted by 1 investigator blinded to outcome, controlled for DNR, multiple referring sites; weakness - only looked at mortality data, not functional outcome in survivors, only 1 receiving centre
3258	Bhatia 2013	23860142	IVE (for IVH variable)	survived: 53 (36.8%)	in-hospital mortality rate	214	70 (32.7%)	2.66 (1.31-5.41)	Moderate	(+) prospective study (-) single site, unclear how many lost to f/u, did not control for WLST
3281	Palm 2013	23812642	IVH	61 (41.8%)	1 year mortality			3.37 (1.61-7.02)	Moderate	(+) population based stroke-registry (-) small n, some confounders did not account for (ex, use of alcohol), did not use computer-assisted planimetric analysis to calculate ICH vol
3289	Mustanoja 2013	23760210	IVH	394 (41)	in-hospital mortality	964		0.51 (0.22-1.14)	Moderate	(+) large population (-) single site, didn't control for WLST, missing a lot of lipid data
3289	Mustanoja 2013	23760210	IVH		3-month mortality			0.43 (0.23-0.80)	Moderate	(+) large population (-) single site, didn't control for WLST, missing a lot of lipid data
3289	Mustanoja 2013	23760210	IVH		12-month mortality			0.54 (0.31-0.95)	Moderate	(+) large population (-) single site, didn't control for WLST, missing a lot of lipid data
3309	Bjorn 2013	23715913	IVE (for IVH variable)	77	1 year mortality	323		not i.e. in multi	Moderate	(+) prospectively recruited cohort (-) no new data about risk factors after baseline, medium sized n
3391	Mansouri 2013	23543380	IVH	15 (16.6)	mortality at 30 days	120		2.34 (1.76-3.02)	Moderate	(+) prospective, blinded assessors (-) single site study, didn't control for WLST, small N
3391	Mansouri 2013	23543380	IVH		3-month mortality			4.31 (1.21-6.90)	Moderate	(+) prospective, blinded assessors (-) single site study, didn't control for WLST, small N
3425	Tveiten 2013	23433781	IVH	50 (37)	30-day mortality	134		5.7 (1.5-20.4)	Moderate	(+) unselected cohort (-) numbers are small, no control for WLST
3425	Tveiten 2013	23433781	IVH		long-term mortality in 30 day survivors			not i.e. in multi	Moderate	(+) unselected cohort (-) numbers are small, no control for WLST
3599	Kim 2013	22484068	IVH	365 (24.3%)	30 day mortality after first PICH	1856		1.17 (0.85-2.57)	Low	(+) large n, multicenter study (-) retrospective study,not a cohort study
3599	Kim 2013	22484068	IVH		30 day mortality after recurrent PICH			1.34 (0.76-2.83)	Low	(+) large n, multicenter study (-) retrospective study,not a cohort study
3755	Meretoja 2012	22858729	IVH	416 (41%)	3-month mortality	1013		2.12 (1.42-3.17)	Low	(-) retrospective analysis of consecutive patients; no systematic follow-up for functional outcome. Single-center (+) very large n
3757	Di Napoli 2012	22855859	IVH	107 (47.9)	30-day mortality	223		adjusted in multi but no OR included	Moderate	(+) prospective, multicenter study (-) small n
3810	Rhoney 2012	22664363	IVH	35 (50)	in-hospital mortality	101		not i.e. in multi	High	(-) small sample, retrospective, didn't control for WLST
3815	Brizzi 2012	22632100	IVH		1 month case fatality rate			not i.e. in multi	Moderate	(-) small sample, retrospective (+) studied DNR, lack info of specialty and experience of decision-making physicians, factors that might influence frequency of DNR orders
3878	Tveiten 2012	22433160	IVH	50 (37.3%)	30 day CFR	134		not i.e. in multi	Moderate	(-) small n, retrospective (+) captured most ICH leading to hospitalization in their area, but may have lost cases that were not hospitalized
3905	King 2012	22327720	IVH	583 (42)	30 day mortality	1381		adjusted in multi but no OR included	Low	(+) large sample, data from prospective database (although collected retrospectively), multiethnic cohort
3979	Lopez 2012	22018825	IVH	50 (60.2) vs. 57 (44.9)	mortality (no time point specified)	162		1.13 (01.01-1.27)	High	(-) single site, retrospective study, no control for WLST, no f/u
4089	Rodriguez-Luna 2011	21998314	IVE (for IVH variable)		Mortality at 3 months			not i.e. in multi	Moderate	(+) prospective study, blinded radiologists (-) small sample size
4142	Rodriguez-Luna 2011	21799167	IVE (for IVH variable)		3-Month Mortality			7.29 (1.45-36.64)	Moderate	prospetive study, small sample size, didn't control for WLST
4159	Staykov 2011	21737803	IVH	103 (47)	in-hospital mortality	219		not i.e. in multi	Moderate	retrospective analysis of prospectively organized database, blinded radiologists, did not control for WLST
4168	Hu 2011	21725788	IVH	40 (18.69)	early death			not i.e. in multi	High	retrospective study, no blinding, no control for WLST
4214	Dowlatshahi 2011	21557804	IVE (for IVH variable)		90-day mortality			2.2 (1.2-4.1)	Moderate	decently large n, multicenter, negatives are didn't control for WLST, study pop derived from participatants in ICH clinical trials and may not be representative of entire population with ICH
4273	Yamashita 2011	21372450	IVH	245 (63.0)	Death within 14 days	389		9.80 (3.05-31.6)	High	retrospective single center study, didn’t control for WLST (+) did do survivor curve analysis
4316	Kim 2011	21228300	IVE (for IVH variable)	25 (30.5)	30 day mortality	1604		adjusted in multi but OR not given	Low	prospective multicenter cohort with large n, did imputation for missing data, did survivor analysis (-) subject to survival bias and reverse causation, limitations of the majority of studies on obesity paradox
4316	Kim 2011	21228300	IVE (for IVH variable)		long-term mortality			adjusted in multi but OR not given	Low	prospective multicenter cohort with large n, did imputation for missing data, did survivor analysis (-) subject to survival bias and reverse causation, limitations of the majority of studies on obesity paradox

## Sheet: AC-M
RefID	FIRST AUTHOR LAST NAME & year published	PMID	PROGNOSTIC FACTOR(S) EVALUATED - Anticoagulation	Prevalence % of the predictor	OUTCOME(S) - Functional Outcome	Sample size for the outcome	Prevalence % of the outcome	EFFECT SIZE WITH 95% CI as reported in the study (False Positive Rate, Sensitivity, Specificity, Odds Ratio, Relative Risk)	OVERALL RISK OF BIAS FOR THE STUDY	Overall risk of bias: Comments
484	Inohara 2018	29372247	NOAC vs Warfarin (refence) [Adjusting for patient and hospital characteristics as follows: demographics (age, sex, and race/ethnicity [black, Hispanic, Asian, and other vs white]), insurance (Medicare, Medicaid, and private insurance/Veterans Affairs/other vs no insurance), medical history (atrial fibrillation or flutter, prior coronary artery disease ormyocardial infarction, carotid stenosis, di…	warfarin 15,036 (10.6%) vs NOAC 4,918 (3.5%) vs 121,357 (85.9%) no OAC	Mortality in-hospital	141311	warfarin 4903 (32.6%) vs 1305 (26.5%) vs 27297 (22.5%)	NOAC 0.75 (0.69-0.81) vs warfarin-reference No OAC 0.62 (0.58 to 0.65) vs warfarin-reference	Moderate	Retrospective cohort study-data from GWTG-Stroke registry database of ICH patients between 10/2013-12/2016; included patients on OAC or antiplatelet within 7 days prior to hospital arrivalOBJ: to evaluate clinical outcomes in ICH with preceding use of NOACS compared woth no OAC and warfarin
484	Inohara 2018	29372247	Warfarin vs NO OAC (reference) {Adjusting for patient and hospital characteristics as follows: demographics (age, sex, and race/ethnicity [black, Hispanic, Asian, and other vs white]), insurance (Medicare, Medicaid, and private insurance/Veterans Affairs/other vs no insurance), medical history (atrial fibrillation or flutter, prior coronary artery disease ormyocardial infarction, carotid stenosis…	warfarin 15,036 (10.6%) vs NOAC 4,918 (3.5%) vs 121,357 (85.9%) no OAC	Mortality in-hospital	141311	warfarin 4903 (32.6%) vs 1305 (26.5%) vs 27297 (22.5%)	warfarin 1.62 (1.53-1.71) vs no OAC-reference NOAC 1.21 (1.11 to 1.32) vs no OAC-reference	Moderate	Retrospective cohort study-data from GWTG-Stroke registry database of ICH patients between 10/2013-12/2016; included patients on OAC or antiplatelet within 7 days prior to hospital arrivalOBJ: to evaluate clinical outcomes in ICH with preceding use of NOACS compared woth no OAC and warfarin
565	Akhter 2018	28573379	Onset to INR <= 1.4 within 6 h [Adjusted for age, admission GCS, and baseline ICH volume]	baseline INR, 2.8 (IQR 2.3–3.4)	Mortality @ 30-day	120	45 (38%)	1.42 (0.29–7.09), p=0.67	Moderate	Retrospective analysis of data collected as part of an ongoing prospective cohort study of consecutive ICH patients from a single center between 2000-2013; OBJ: examined whether the timingof INR reversal using FFP influences hematoma expansion and outcome in WAICH (warfarin-ICH)
565	Akhter 2018	28573379	Baseline to INR <= 1.4 within 6 h [Adjusted for age, admission GCS, and baseline ICH volume]	baseline INR, 2.8 (IQR 2.3–3.4)	Mortality @ 30-day	120	45 (38%)	2.14 (0.74–6.14), p=0.16	Moderate	Retrospective analysis of data collected as part of an ongoing prospective cohort study of consecutive ICH patients from a single center between 2000-2013; OBJ: examined whether the timingof INR reversal using FFP influences hematoma expansion and outcome in WAICH (warfarin-ICH)
745	Spina, 2018	29108406	anticoagulant therapy	12 (12%); IN>1.5 12 (12%)	Mortality @ 180-day	102	0.32	0.40 (0.09-1.83), p=0.24	Moderate	Retrospective analysis of data prospectively collected from consecutive patients to single-center in Italy from 1/2012-12/2015; ICH patients admitted to NICU w/in 24H after symptoms onset; OBJ: to compare observed and predicted ICH score 30-day mortality
942	Claessens 2017	28744762	Use of anticoagulants	NA	2.5 YR censored mortality	403	NA	1.56 (1.15–2.11)	Moderate	Retrospective cohort study in 3 hospitals in Netherlands; 1/1/2004-12/31/2009; excluded patients who did not survive the first 7 days; 3 groups no seizure (NS)=641, early seizure (ES)=32, late seizures (LS)=74 with ES defined as within 7 days; EEG based on clinical diagnosis no routine EEG performed; OBJ: define long-term mortality risk after ICH and relate this to post-stroke seizures; overall d…
942	Claessens 2017	28744762	Use of anticoagulants	NA	5 YR censored mortality	403	NA	1.47 (1.13–1.90)	Moderate	Retrospective cohort study in 3 hospitals in Netherlands; 1/1/2004-12/31/2009; excluded patients who did not survive the first 7 days; 3 groups no seizure (NS)=641, early seizure (ES)=32, late seizures (LS)=74 with ES defined as within 7 days; EEG based on clinical diagnosis no routine EEG performed; OBJ: define long-term mortality risk after ICH and relate this to post-stroke seizures; overall d…
942	Claessens 2017	28744762	Use of anticoagulants	NA	7.5 YR censored mortality	403	NA	1.56 (1.22–1.98)	Moderate	Retrospective cohort study in 3 hospitals in Netherlands; 1/1/2004-12/31/2009; excluded patients who did not survive the first 7 days; 3 groups no seizure (NS)=641, early seizure (ES)=32, late seizures (LS)=74 with ES defined as within 7 days; EEG based on clinical diagnosis no routine EEG performed; OBJ: define long-term mortality risk after ICH and relate this to post-stroke seizures; overall d…
942	Claessens 2017	28744762	Use of anticoagulants	NA	10 YR censored mortality	403	NA	1.45 (1.15–1.82)	Moderate	Retrospective cohort study in 3 hospitals in Netherlands; 1/1/2004-12/31/2009; excluded patients who did not survive the first 7 days; 3 groups no seizure (NS)=641, early seizure (ES)=32, late seizures (LS)=74 with ES defined as within 7 days; EEG based on clinical diagnosis no routine EEG performed; OBJ: define long-term mortality risk after ICH and relate this to post-stroke seizures; overall d…
1085	Wilson 2017	28381513	NOAC ( vs VKA-reference) [age, sex, baseline GCS, log baseline ICH volume, baseline IVH volume, ICH location, and acute neurosurgery and addressing heterogeneity by site (using a shared frailty term)]	0.194	morality @ 90 days	97 vs 403		0.93 (0.52–1.64)	Low	international collaborative multicenter pooled analysis
1177	Roquer 2017	28148636	antithrombotic pretreatment [adjusted for age]	0.446125	very early death (24 HR after ER admission)	71	0.134	1.05 (1.02–1.09)	Low
1177	Roquer 2017	28148636	antithrombotic pretreatment [adjusted for age]		Mortality from 25 hours to 3month	145	0.317	1.05 (1.03–1.07)	Low
1177	Roquer 2017	28148636	antithrombotic pretreatment [adjusted for age]		Mortality @ 3 months	216	0.408	1.06 (1.04–1.07)	Low
1266	von der Brelie 2017	27873051	NOAC [age, sex, hypertension, diabetes, GCS on admission as well as haemorrhage volume]		in-hospital mortality	182 (25NOAC, 50 AP, 47 VKA, 60 no AC)		3.2	Moderate
1266	von der Brelie 2017	27873051	VKA [age, sex, hypertension, diabetes, GCS on admission as well as haemorrhage volume]		in-hospital mortality			4	Moderate
1719	Hsieh 2016	27050549	Warfarin (oral anticoagulant)	40 (3.0) in males vs. 39 (4.1) in females	30 day mortality	1196		adjusted for in multivariate analysis but actual ORs not given	Moderate	Unclear who assessed ICH clot volume, and about inclusion/ exclusion critera (were secondary ICH excluded?), did not control for DNR (+) large n
2020	Egea-Guerrero 2015	26680035	Anticoagulants (doesn't specify oral)	BD patients had greater proportion of anticoagulant treatment (33%; p=0.0005)	brain death	140	24	3.561 (CI 0.999-12.694)	Moderate	Not much information given on each section. However, one + is it was a prospective study
2156	Brouwers 2015	26243220	Warfarin (oral anticoagulant)	31 (19)	in-hospital mortality	162	65 (40%)	1.70 (0.28-14.00)	Low	(+) prospective, standard acquisition of delayed CTAs, addressed WLST and had blinded assessors, looked @ 3 outcomes (-) single site, small sample
2169	Ovesen 2015	26220872	Anticoagulants (doesn't specify oral)		long-term mortality		only given as 60.5% of ND vs. 9.2% of those who remain stable in first 7 days died	not i.e. in multi	Moderate	generalisability is high, b/c consecutive patients w/ as little selection as possible. Only few lost to f/u. accounted for DNR. (-) only 1/2 had f/u imaging avaliable, could have selection bias in analysis of f/u images, retrospective and single site study
2395	Witsch 2015	25663233	Anticoagulantion at admission (doesn’t specify oral)	20 (13.2) for initial IVH, 6 (31.6) for delayed IVH, 14 (12.5) for no IVH	14-day mortality	282		not i.e. in multi analysis	Low	(+) prospective mode of data collection, decently large sample size, use of imputation for missing data, accounted for bias arising from timing of imaging studies by documenting onset time, history information for each pt. (-) single site, unclear how much missing data - but they imputed so should be fine, didnt account for WLST
2427	Samarasekera 2015	25586833	Anticoagulant	8 (12) for lobar vs. 10 (17) for nonlobar	death at one year	128	72 (56%)	1.56 (0.30-7.97)	Moderate	(+) prospective, population based design, used multiple sources to determine outcome data (-) small sample size, short f/u period, did not adjust for some cofounders - premorbid conditions, presence of subarachnoid extension, or WLST
2456	Ferrete-Araujo 2015	25499725	Anticoagulants (doesn't specify oral)	25 (13.4)	mortality in ICU	186		not i.e. in multi	Moderate	(+) prospective trial, blinded radiologists assessed radiological variables (-) single site, small n, didn't control for DNR
2456	Ferrete-Araujo 2015	25499725	Anticoagulants (doesn't specify oral)		mortality in hospital			not i.e. in multi	Moderate	(+) prospective trial, blinded radiologists assessed radiological variables (-) single site, small n, didn't control for DNR
2542	Bussiere 2015	23464747	Warfarin (oral anticoagulant)		mortality at 1 yr		1101/2406 (46%)	controlled in multi, no OR given	Moderate	while large sample, there are many important confounders (i.e. ICH vol, WLST) that were not controlled for
2798	Zis 2014	24784015	Anticoagulant use (doesn't specify oral)	29 (15.2)	30-day case fatality rate	191	61	2.659 (0.347-20.357)	High	small sample & retrospective, single site study.
2848	Zeng 2014	24630830	Anticoagulants before stroke (doesn't specify oral)	31/2513 (1.2%)	Death @ discharge	2513		adjusted for in multivariate analysis but actual ORs not given	Low	large sample size, multicenter study, prospective cohort
2848	Zeng 2014	24630830	Anticoagulants before stroke (doesn't specify oral)		Death at 30 d			adjusted for in multivariate analysis but actual ORs not given	Low	large sample size, multicenter study, prospective cohort
2848	Zeng 2014	24630830	Anticoagulants before stroke (doesn't specify oral)		Death at 3 mo			adjusted for in multivariate analysis but actual ORs not given	Low	large sample size, multicenter study, prospective cohort
2848	Zeng 2014	24630830	Anticoagulants before stroke (doesn't specify oral)		Death at 6 mo			adjusted for in multivariate analysis but actual ORs not given	Low	large sample size, multicenter study, prospective cohort
2848	Zeng 2014	24630830	Anticoagulants before stroke (doesn't specify oral)		Death at 6 mo			adjusted for in multivariate analysis but actual ORs not given	Low	large sample size, multicenter study, prospective cohort
3014	Kalita 2014	24128695	Use of anticoagulant (no specified oral)		1 month mortality			not in multi	High	retrospective nature; limited sample size; did not control for WLST
3190	Czap 2013	24045084	Warfarin (oral anticoagulant)	16.3% for euthyroid vs. 16.3% for hypothyroid with replacement vs. 15.4% for hypothyroid no replacement	in-hospital mortality rate	563	454	not i.e. in multi	High	single site retrospective study, lack of TSH, T3 and T4 laboratory data to measure thyroid status at controlled time intervals, no control for WLST
3190	Czap 2013	24045084	Warfarin (oral anticoagulant)		3-month mortality			not i.e. in multi	High	single site retrospective study, lack of TSH, T3 and T4 laboratory data to measure thyroid status at controlled time intervals, no control for WLST
3190	Czap 2013	24045084	Warfarin (oral anticoagulant)		12-month mortality			not i.e. in multi	High	single site retrospective study, lack of TSH, T3 and T4 laboratory data to measure thyroid status at controlled time intervals, no control for WLST
3229	Shimoyama 2013	23921070	Warfarin (oral anticoagulant)	10 (27.8) in HD group vs. 23 (4.9) in non HD Group	early death	507		not i.e. in multi	High	retrospective single site, did not assess for hematoma enlargement, did not control for WLST
3281	Palm 2013	23812642	Oral anticoagulation	24 (15.8%)	1 year mortality			not i.e. in multi	Moderate	(+) population based stroke-registry (-) small n, some confounders did not account for (ex, use of alcohol), did not use computer-assisted planimetric analysis to calculate ICH vol
3289	Mustanoja 2013	23760210	Warfarin (oral anticoagulant)	127 (13)	in-hospital mortality	964		not i.e. in multi	Moderate	(+) large population (-) single site, didn't control for WLST, missing a lot of lipid data
3289	Mustanoja 2013	23760210	Warfarin (oral anticoagulant)		3-month mortality			not i.e. in multi	Moderate	(+) large population (-) single site, didn't control for WLST, missing a lot of lipid data
3289	Mustanoja 2013	23760210	Warfarin (oral anticoagulant)		12-month mortality			not i.e. in multi	Moderate	(+) large population (-) single site, didn't control for WLST, missing a lot of lipid data
3309	Bjorn 2013	23715913	Anticoagulants before stroke (doesn't specify oral)	42	1 year mortality	323		not i.e. in multi	Moderate	(+) prospectively recruited cohort (-) no new data about risk factors after baseline, medium sized n
3401	Maas 2013	23516315	Warfarin (oral anticoagulant)	10 (9.6)	death by day 14	216		not i.e. in multi	Moderate	(-) single site study (+) blinded clinicians assessed imaging data w/ sophisticated software, relatively large cohort (more than 40% larger than one used to develop ICH score), prospective study
3425	Tveiten 2013	23433781	Warfarin (oral anticoagulant)	36 (27)	30-day mortality	134		4.4 (1.2-15.5)	Moderate	(+) unselected cohort (-) numbers are small, no control for WLST
3425	Tveiten 2013	23433781	Warfarin (oral anticoagulant)		long-term mortality in 30 day survivors			not i.e. in multi	Moderate	(+) unselected cohort (-) numbers are small, no control for WLST
3440	Maas 2013	23391854	Warfarin (oral anticoagulant)	18 (19.4%) for SAHE vs. 10 (7.1%) for not SAHE	mortality @ 14 days	234		removed by stepwise model	Moderate	(+) prospective study, blinded 2 clinicians for imaging, all subjects had scheduled f/u at prespecified time points (-) single site
3487	D'Amore 2013	23291004	Anticoagulant therapy (no specification for oral)		mortality at 3 months			not i.e. in multi	Moderate	(+) prospective study at 2 centers (-) did not collect data on ICH vol, did not control for WLST
3749	Jamieson 2012	22883482	Anticoagulants (no specification for oral)	22 (16)	7 day mortality	136		7.43 (0.53-104.11)	Moderate	(-) small sample size, single site, retrospective assessment of patient's pre-morbid characteristics, other confounding effects - WLST, microbleeds, hematoma expansion
3755	Meretoja 2012	22858729	Oral anticoagulation	132 (13%)	3-month mortality	1013		not i.e. in multi	Low	(-) retrospective analysis of consecutive patients; no systematic follow-up for functional outcome. Single-center (+) very large n
3757	Di Napoli 2012	22855859	Use of antiplatelet/oral anticoagulant therapy (grouped as one)	37 (16.6)	30-day mortality	223		not i.e. in multi	Moderate	(+) prospective, multicenter study (-) small n
3878	Tveiten 2012	22433160	Warfarin	36 (26.9%)	30 day CFR	134		4.3 (no CI given)	Moderate	(-) small n, retrospective (+) captured most ICH leading to hospitalization in their area, but may have lost cases that were not hospitalized
3905	King 2012	22327720	Warfarin	90 (7)	30 day mortality	1381		adjusted in multi but no OR included	Low	(+) large sample, data from prospective database (although collected retrospectively), multiethnic cohort
4089	Rodriguez-Luna 2011	21998314	Anticoagulant pretreatment (no specification for oral)		Mortality at 3 months			not i.e. in multi	Moderate	(+) prospective study, blinded radiologists (-) small sample size
4214	Dowlatshahi 2011	21557804	Anticoagulants (no specification for oral)		90-day mortality			not i.e. in multi	Moderate	decently large n, multicenter, negatives are didn't control for WLST, study pop derived from participatants in ICH clinical trials and may not be representative of entire population with ICH
4237	Di Napoli 2011	21474813	antiplatelet/oral anticoagulant therapy (grouped together)	34 (16.2)	30-D mortality	210		not i.e. in multi	Moderate	prospective 2 center study, survival analyses
4321	Molshatzki 2011	21178352	Warfarin	>60: 13.0; 45-60: 17.2; <45: 12.0	mortality over 1 year after ICH	128		not i.e. in multi	Moderate	(+) prospective cohort, blinded investigators, survival analysis (-) small n, single site, no control for wlst

## Sheet: Age-FO
RefID	FIRST AUTHOR LAST NAME & year published	PMID	PROGNOSTIC FACTOR(S) EVALUATED - Age	Prevalence % of the predictor	OUTCOME(S) - Functional Outcome	Sample size for the outcome	Prevalence % of the outcome	EFFECT SIZE WITH 95% CI as reported in the study (False Positive Rate, Sensitivity, Specificity, Odds Ratio, Relative Risk)	OVERALL RISK OF BIAS FOR THE STUDY	Overall risk of bias: Comments
141	Sennfalt 2018	30580719	Age	NA	mRS 3-5, 2011 5-year; 2013 3-year	1224	0.79	1.06 (1.04-1.08)	Moderate	Swedish Stroke Register (Riksstroke) include data from 72 Swedish acute care hospitals in 2011 and 2013; different follow-up time; total loss to follow-up surveys 12.8-21.2%; missing baseline characteristics for ICH cohort
294	Zhang 2018	30144620	Age	62.15 ± 11.75	GOS 1-3, 1-YR	322	0.487578	1.029 (1.009-1.049), p<0.01	Moderate	Retrospective study at a single center in China; 9/2015-1/2017; Obj: to reveal the associations between the island sign, long-term outcome, and death in ICH; 2 blinded neuroradiologists read CT scans
296	Lioutas 2018	30242743	age (Model 1: individual CSVD markers)	72 (IQR 62–81)	mRS 1-2, 90 days	111	0.387387	0.93 (0.88–0.98), p=0.002	Low	Prospective data collection/retrospective analysis of patients with spontaenous supratentorial ICH, single-center, 2007-2014, Cerebral small vessel disease (CSVD) include lacunar infarct, cerebral microbleeds (CMBs), white matter hyperintensities (WMHs), enlarged Virchow–Robin or perivascular spaces (EPVS), cortical superficial siderosis (cSS) and cortical microinfarcts; aim: effect of CSVD on ou…
296	Lioutas 2018	30242743	age (Model 2: total CSVD burden)	72 (IQR 62–81)	mRS 1-2, 90 days	111	0.387387	0.93 (0.88-0.97), p=0.002	Low
343	Romem 2018	30205997	age	Grp 1- 72 (IQR 61, 80), Grp 2- 73 (IQR 65, 81), Grp 3- 75.5 (IQR 70, 81), p=0.014	mRS >3, discharge	634	NA	age >75 years Odds Ratio 1.68 (1.18-2.4)	Moderate	Data from the National Acute Stroke Israeli (NASIS) registry (28 hospitals)- 2months period from 2004, 2007, 2010, 2013; non-VKA OAC not included; data from 4 different time points over the period of 9 years although study reports no changes in the registry during this time, data collected by coordinating physicians at local institution, 3 groups: I-no prior antithrombotic treatment (49%), II-pri…
366	Rosenthal 2018	30045809	age	62 ± 19	mRS 3-6, discharge	106	0.632075	1.039 (1.010-1.069)	Moderate	Data from retrospective 2013-2014 and prospective database 2015, single-center, aim: highest blood glucose during hospital course and outcome, intitutional guideline used to target glucose of 100-180 mg/dL, for propsective patients mRS completed via telephone using the mRS structured interview; for restropective patients mRS completed by reviewing chart by board-certified, mRS-trained neurologist…
366	Rosenthal 2018	30045809	age	62 ± 19	mRS 3-6, 3 months	83	0.457831	1.043 (1.009-1.079)	Moderate	3-month mRS based on 83 patients
551	Inoue 2018	28893575	Model 1: very elerely ICH patients vs younger ICh patients (reference) [adjusted for sex, dyslipidemia, intraventricular bleeding, hematoma growth, surgical procedure, aspartate transaminase, alanine aminotransferase, blood glucose, and hemoglobin that were automatically selected in a backward stepwise selection method (not including initial NIHSS score and hematoma volume)]	0.177719	mRS 5-6, 30-day	377	0.246684	3.59 (1.63-8.11), p=0.002	Low	Data from prospectively collected database, 1/2004-6/2009, single-center, aim: compare clinical findings and outcomes of very elderly patients (≥80 years) vs younger pateints (<80 years), 2 trained stroke specialists blinded to the clinical status reviewed and evaluated all CT scans but NIHSS/initial hematoma volume/hematoma grwoth were evaluated by stroke experts; unclear who and how mRS was ass…
551	Inoue 2018	28893575	Model 2: very elerely ICH patients vs younger ICh patients (reference) [further adjusted for initial NIHSS score and hematoma volume.]	0.177719	mRS 5-6, 30-day	377	0.246684	3.01 (1.09-8.54), p=0.033	Low
608	Oie 2018	30240164	age	mean 74.8 ± 12.1; age ≥76 = n=256 (56.5%)	mRS 5-6, 3-month	452	0.506637	age ≥75 = 1.5 (0.9-2.6), p=0.135	Low	Data from Norwegian patient registry (NRF) that includes demographic, administrative and health related data (data received monthly), population from Sor-Trondelag County, 1/1/2008-12/31/2014, single-center, retrospective population-based study, only 275 survived to 3-months; 4 of the authors blinded to patient characteristics assessed all CTs, multivariable regression for oral antithrombotic (an…
708	Volbers 2018	29453243	Age	70 (IQR 62–78)	mRS 0-3, 90-day	292	0.366438	0.944 (0.918–0.972), p<0.001	Moderate	Retropsective study from prospectively organized institutional database, 1/2006-1/2014; supratentorial ICH patients only, aim: correlate peak perihemorrhagic edema (PHE) volume with outcome, PHE was defined as the maximum volume measured in any of the available CT scans, mRS D-90 assesed by mailing standardized questionnaires or phone interviews performed by trained and certified physicians if qu…
855	Li 2017	29018128	Age	IS postivie 62.3 ± 11.1 vs IS negative 59.2±12.2, p=0.103	mRS ≥3, 90-day	252	0.31746	1.04 (1.01–1.06), p=0.008	Moderate	Prospective study, single-center, 7/2011-9/2016, aim: correlate island sign and outcome, 2 experienced readers blinded to clinical profiles reviewed all images, groups were divded/compared between island sign positive vs negative unless otherwise reported in manuscript, no baseline characteristics of all patients included in the study, doesn't specifcy who performed mRS at D-90
859	Chang 2017	28991676	age	64 ± 13	mRS 3-6, discharge	230	54% SFU vs 72% no SFU, p=0.028	1.10 (1.03-1.17), p=0.003	Low	Propsective cohort study; prospectively collected data for acute (<24HR) ICH and retrospectively reviewed for accuracy by blinded neurologists, 1/2011-12/2015, aim: effect of prehospital SFU (glipizide, glyburide, or glimepiride) use in outcomes, groups were divided/compared between Sulfonylurea (SFU) treated vs no-SFU groups, mRS documented by certified vascular neurologists blinded to SFU pretr…
907	Li 2017	28829797	age	60.3 (range 27-90)	mRS ≥3, 90 days	238	0.521008	1.05 (1.02-1.07), p=0.001	Moderate	Propsective research database, single-center, 7/2011-5/2016, aim: association of blend sign and outcomes, groups were divded/compared between bledn sign positive vs negative, 2 readers blinded to clinical information reviewed CT scans, unknown who performed mRS at Day-90, missing baseline characteristics for entire cohort
938	Liotta 2017	28747450	age	NA for n=103	worse functional outcome (higher mRS), 3 months	103	NA	1.01 (0.99-1.04), p=0.32	High	Prospective, observation study, single-center, 11/2006-3/2016, N=290, aim: association between low admission serum magnesium level and outcome, mRS for worse functional outcome not defined, multivar analysis based on n=103 who presented within 6 HRS of symptoms onset, medical service used standardized protocol and admission order set, mRS prospectively recorded by a certified examiner by telephon…
998	Shimoda 2017	28605739	age	70.1 ± 12.9	mRS 3-6, discharge	241	0.721992	1.06 (1.03-1.10), p=0.00016	Moderate	Retropectively reviewed medical records, singel-center, 4/2013-12/2015, aim: association between satellite sign and outcome, 2 neurosurgeons and 1 radiologist assessed for satellite sign (blinded?), unclear if mRS was already available in the medical records or performed separately by the authors
1314	Liu 2017	27451828	Age	57.87 ± 13.92	mRS ≥3, 1 YR	908	0.483673	0.976 (0.964–0.989), p=0.000	Low	Prospective study, single-center, 1/2012-4/2-14, aim: identify clinical predicors for poor outcome, mRS assessed by experienced stroke neurologists via telephone interviews, excluded if lost to follow-up n=67; n=908 completed 1-YR follow up
1485	Asadollahi 2016	27680600	age	64.2 ± 13.3	mRS 4-6, 36 months	122	0.270492	1.05 (1.00-1.10), p=0.020	Low	Prospective, singel-center study in Iran included spontaneous, non-traumatic, non-neoplastic ICH who were admitted within 6 hours of symptoms onset, 1/2011-5/2012, aim: define factors determining favourable outcome, age limited to 40-85 years, CT reviewed by two experiene neuroradiologists blinded to clinical information, functional outcomes scores performed via telephone interview per patient or…
1485	Asadollahi 2016	27680600	age	64.2 ± 13.3	BI ≤ 60, 36 months	122	0.344262	1.05 (1.00-1.10), p=0.020	Low	Prospective, singel-center study in Iran included spontaneous, non-traumatic, non-neoplastic ICH who were admitted within 6 hours of symptoms onset, 1/2011-5/2012, aim: define factors determining favourable outcome, age limited to 40-85 years, CT reviewed by two experiene neuroradiologists blinded to clinical information, functional outcomes scores performed via telephone interview per patient or…
4547	Delgado 2010	20484909	age	Incidence 16 % Prevalence 22 % at 1 year	3 months/1 year poststroke cognitive impairment/dementia	122/164 (3months) 101/164 (1 year)		Cognitive Impairment 3 months OR 1.1 p < 0.001 Dementia 12 months OR 1.1 ns	Low	prospective, monocentric study moderate-severity stroke patients > 60 years March 2005 - July 2006; excluded severely impaired stroke patients mRS > 3
4556	Lee 2010	20458066	age		30 day mortality long-term outcome	3o day mortality n=1321 longterm outcome as relative risk for mortality n= 1199		unadjusted OR 1.03; unadjusted HR 1.07	Low	prospective, constructed multicentric (34 hospitals) large nationwide study in South Korea Oct 2002 - March 2004
4581	Stead 2010	20390379	age	70.2 % diabetics 44.7 % non-diabetics glucose > 140 mg/dl	7 day mortality functional outcome at discharge mRS >3;	237	Death within 7 days 24,9 % Poor outcome mRS >/- 3 67.5 %	Multivariate models for 7 day mortality entire cohort Age model prob > Chi square 0.0727 functional outcome at discharge Age model prob > Chi square 0.0009 p<0.05	Low	monocentric cohort study hyperglyccemia (> 140 mg/dl) associated with higher short -term mortality functional outcome at discharge
4595	Hao 2010	20332640	age		death death and disabiltiy (mRS >2)	566 hemorrhagic strokes from 1758 stroke cases		OR 1.039 p 0.000	Low	Monocentric cohort study 3/2002 - 2008 predictors on renal dysfunction eGFR >/< 60 ml/minn1.73 and outcome
4617	Fonarow 2010	20177051	age		In-Hospital Mortality Discharge Home	108 671 = 10.9 % with ICH	In hospital - mortality rate ICH 25 %	OR 1.10	Low	multicentric, US - nationwide large stroke registry with 1 000000 stroke patients included 2003 -2009 1392 hospitals Get with the Guidelines (GWTG) Stroke Registry
4626	Tetri 2010	20136648	age per year		3 months poor outcome (death, vegetative state, severe disability)	453		Normotensive HR 1.00 (0.96-1.04) Treated hypertension HR 1.05 (1.02-1.08) p < 0.01 Adjusted OR 1.05 (1.02-1.08) p<0.001	Moderate	"Monocentric cohort study, consecutive patient enrollment from 1/1993-1/2004; retrospective chart analysis Focus on treated and untreated hypertension.Patients with untreated hypertension had lower mortality 6% than those with treated hypertension 36 % p<0.001. "
4879	Christensen 2009	19468216	age		Mortality at day 90 mRS > 2 at day 90 BI 0-94 at day 90	851	Average 20 % 81 % 64 %	Mortality OR 1.103 (1.076-1.132) p<0.05 mRS>2 OR 1.026(1.010-1.043) p<0.05	low	Prospective data from Factor Seven randomized multinational double - blind, placebo-controlled trial (FAST) with many sides in 22 different countries from 5/2005-2/2007; significant differences in patients outcome in different countries. Significant determinants of mortality age, baseline ICH, IVH, baseline neurologic deficit
4954	Tetri 2009	19249937	age per year		death within 2 days Mortality 3 months	379 (non-surgical)	death within 2 days: 11 % Mortality 3 months: 28 %	Multivariate Death within 2 days RR 1.03 ns Death within 3 months RR 1.04 p <0.001	Moderate	Monocentric prospective cohort study 1/1993-1/2004;retrospective analysis; only non-surgical cases; 106 patients died with 30 months mean age 75+/- 9.7 yrs, 273 survived 30 months mean age 67 +/-5.2 yrs n = 89 excluded because of immediate operation loss of patients: no admission blood glucose , blood pressure level n= 74
4957	Kumar 2009	19242340	age		30-day mortality	685	Age < 71 years 27.4 % Age > 71 years 42.4 %	Univariate: OR (95 % CI) 2.0(1.4-2.7) Multivariate: Age > 71 yrs 1.8 (1.2-2.8)	Low	Monocentric prospective cohort study 1/1999 - 10/2005; Retrospective analysis; influence fo unmeasured confounders not excluded.
4969	Christensen 2009	19218801	age		Depressed Mood, Quality of life at 3 months	596 (91% of total survivors) for Hamilton Depression Rating Scale (HDRS) 618 (94 % of total survivors) EuroQol	Depressed mood: n = 120, not depressed n= 476	Multivariate: Probability HDRS > 10: OR 1.03 (0.86-1.23)	Low	Prospecktive data from Factor Seven randomized multinational double - blind placebo - controlled trial (FAST) from 5/2005-2/2007 prospective data from HDRS,QoL form patients where testing is possible.
4975	Diedler 2009	19202332	age		Outcome at discharge at 1 year mRS > 2 poor outcome	103 from 247		Final stepwise logistic regression model Prediction mRS scores at 1 year Coefficient 0.09 p 0.002 OR 1.10 (1.03-1.16)	High	Data from monocentric stroke database; retrospective analysis; n = 144 pts excluded
4995	Patel 2009	19139303	age	Subdural hematome - lobar ICH 20 %	30-day mortality	200 lobar 75 deep seated		Logistic regression model 70 - 79 yrs 2.20 (1.3-7.13) p = 0.04 > 80 yrs 3.46 (1.29-9.28) p = 0.01	Moderate	Prospective collected data, retrospective analysis lobar ICH in pts. > 55 yrs
5022	Sacco 2009	19038914	age		7 day mortality 30 day mortality	549	Case-fatality rate at day 7 34.6 % Case-fatality rate at day 30 50.3 %	HR 1.009 ns HR 1.184 p = 0.0107	Low	Prospective population based L`Auquila registry n = 4353, data collected from 1994 - 1998 10 years overall survival: 24.1 % lobar 31.6 % deep-seated 31.6 % posterior fossa 34,3 %
5155	Cucchiara 2008	18703803	age per year		Mortality at 90 days	303	Mortality SICH (n= 267)OAT(n=21) 17 %/62 % p<0.001 mRS 4-6 50 %/90 % p<0.001	Stepwise logistic regression analysis Model including ICH volume and expansion > 33% Multivariate OR 1.07 (95% CI 1.03-1.10) p<0.001	Low	Prospectively collected data (placebo arm) from placebo-controlled CHANT trial (131 sites in 20 countries) ; 21 pats. receiving OAT (6.9 %); Focus on hematoma expansion and OAT
5203	Tetri 2008	18518724	age per year		3 -months mortality	453	0.28	Multivariate HR (95 %CI) 1.03 (0.99-1.06)	Moderate	Monocentric, retrospective cohort study, data collection from 1/1993 - 1/2004
5209	Smaljlovic 2008	18498260	age		30- day mortality	352	0.41	Multivariate OR 1.04 p = 0.004	High	Retrospective, monocentric study from 1/2003-12/2005; analysis of a subgroup 352pts (13.8 %) of 2555 first ever stroke. Short patient and method chapter.
5355	Naval 2008	17701108	Age		30 - day mortality mRS > 3 at discharge dGOS <4 at discharge	125		30 - day mortality adj. OR 1.142 p=0.016 mRS > 3 adjusted OR 1.012 ns	Moderate	Retrospective monocentric cohort study from 1999 - 2006 from Emergency Department/ referring hospital; study focused on blood glucose, coagulopathy, seizure presentation, prior aspirin, statin -use
5457	Barton 2007	17656606	Age		mRS at one and 12 months	237		Multivariate Regression Model One month: OR 1.04 (95%CI 1.01-1.07) p = 0.01 12 months: OR 1.06 (95%CI 1.03-1.09) p<0.0001	Moderate	Prospective, observational study of two University hospitals San Francisco with ICH 1/2001 - 2004; focused on cumulative dose of hypertension up to 72 hours
5462	Caso 2007	17630480	Age		mRS > 3 at discharge	457		multivariate OR 1.03 p<0.001	High	Prospectively coded patients of two centers (Perugia) from 1/2000 - 12/2001, aged > 55 years or older; retrospective analysis; 94 (20.5 % antiplatelet therapy) with antikoagulant therapy excluded
5473	Chiquete 2007	17596688	Age		In hospital mortality	224	> 80 yrs 57 % < 80 yrs 45 %	three binary logistic regression models Multivariate OR all pats 1.5 (1.02-1.08) pats >80 yrs ns pats <80 yrs 1.06(1.01-1.10)	Moderate	"Monocentric cohort study unselected consecutive pats. With acute ICH prospectively included in the stroke registry database 3/1999 - 9/2003; total of 83 ICH pats. > 80; 56 pats. Had a medical history of hypertension; Comparison to 168 hypertensive gender -matched persons with ICH aged < 80yrs. Age, Glasgow coma scale score ICH volume, infratentorial ICH location independent predictors of in hosp…
5551	Kimura 2007	17350046	Age		14 days - probability of death	100	0.11	Multivariate logistic regression analysis Age > 70 yrs OR 3.08 (95%CI 0.14-67.98) p=0.477	Low	Monocentric cohort study; prospective enrollment of pats. With supratentorial ICH; focused on admission Glucose >150 mg/dl - independent predictor of early death
5506	Zahuranec 2007	16401841	Age		death at discharge	270	0.43	"Multivariable logistic regression model, short term mortality, fully adjusted HR 0.99 95%CI (0.97-1.00) Long term mortality fully adjusted HR 1.00 95%CI (0.98-1.01)	Moderate	Retrospective data analysis from BASIC - population based stroke surveillance study from 1/2000- 12/2003, drop out rate 37 patients from a total of 297; focused on impact of early DNR and limitations of agressive care on early mortality.
5945	Fogelholm 2005	16227546	age		28 - days mortality late death in 28 - days survivors	411	50.6 % (28 days mortality)	age not significant predictor 65-73 yrs RR 1.9 p 0.001 >73 yrs RR 3.2 p 0.0001	Moderate	Retrospectively collected data in Central Finland county from 9/1985 . 12/1991. Survival of all patients end of December 2002 investigated.
6075	Roquer 2005	15739042	age		30 - day mortality	194	0.263	logistic regression analysis Age 65 to 75 yrs OR 2.37 ns Age > 75 yrs OR 4.52 p= 0.043	High	Prospective enrollment of patients with supratentorial ICH from 12/1995-12/2002; patients from a stroke registry, monocentric, retrospective data analysis; initially 387 pats. Enrolled. 21 pats. Latency to admission undeterminable.
6185	Flibotte 2004	15452298	age per year		Mortality at 3 months	183		Adjusted OR (95% CI) 1.03 (0.99-1.07)	Moderate	Prospectively identified consecutive supratentorial ICH over a 5 -year period; patients > 18 years; monocentric cohort study; retrospective analysis; potential of unmeasured confounders; n=117 CT cohort up to 7 days; Expansion cohort > 2 CT scans 70/117; focused on warfarin and baseline ICH volume and increased ICH expansion.
6229	Hemphill 2004	15044768	age		hospital mortality	82233	36.7%	Two-level multivariable analysis OR 1.24 (1.18-1.31) p < 0.001	Moderate	Large study population of state; data from OSHPD database in California from 234 hospitals 1/1999 - 12/2000; Since 1999 data included DNR order had been written within 24 hours of hospitalization. Focus on early DNR - orders and in hospital mortality
6372	Inagawa 2003	14633295	age		mortality at discharge 30 days- case fatality rate, 3 months -, 3 years - survival rate	350	0.16	Univariate/ multivariate analysis Survival p values age < 70 or >= 70 yrs 30 days ns 3 months ns 3 years < 0.001 /0.043	Low	Large, population - based study from Izumo City, Japan; data collection from 1991-1998: age- and sex adjusted incidence rates, Glasgow outcome scale result stratified by age, site of location; life table analysis up to 3 yrs onset of first - ever ICH;
6589	Hallevy 2002	12529793	age		mRS at discharge mRS>4 poor outcome	184	0.66	Age >60 yrs: Multivariate OR 2.46 (95%CI 1.15-5.24) Poor outcome 66 % p=0.018	Moderate	Retrospective, monocentric chart review tertiary university hospital Israel including pats. with supratentorial ICH from 1/1997-12/2000. Pats. with surgical treatment excluded. ICH - score tested: ICH - score 4-6 100% poor outcome p<0.001
6631	Garibi 2002	12389888	age		mRS at 6 months	185	mRs 6 22% mRs 5 41 %	Multivariate by logistic regression Outcome 6 months: >65 vs < 45 OR 1.6 ns 45-60 vs <45 OR 1.1 ns mRS 6 6 months >65 vs < 45 OR 13 p =0.022 45-60 vs <45 OR 2.32ns	Moderate	Retrospective, monocentric observational chart study including pats. supratentorial SICH from 1/1996-12/1999 Bilbao, Spain.
6633	Szczudlik 2002	12388923	age		30-day mortality BI	152	Mortality 38.8 %	Logistic regression model Wald statistics 3.494 p = 0.062 OR 1.033	Moderrate	Prospective, monocentric with supratentorial SICH, medical treated. Pats. Excluded with infratentorial, brainstem, primary IVH.Focus on hypertermia with is not an independent predictor on greater mortality.
7018	Arboix 2000	11023147	age		In hospital mortality	229		Age > 85 yrs OR 3.47 (95%1.13-10.68) Model Demographic, vascular risk factor, clinical neuroimaging...	Moderate	Hospital-based prospective study; data from a prospective urban stroke registry of 2000 pts. During a 10-yeat period. Focus on diabetes as independetn risk factor of in hospital mortality.
7099	Karnik 2000	10726330	age	< 60 yrs 56.3 % >60 yrs 43.7 %	Mortality at discharge	135		Age < 60 years % survived 65.8 % p<0.001 Age > 60 % survived 30.5 %	High	Retrospective, monocentric cohort study 1993-1996 community hospital vienna; not only spontanous ICH pts; no stepwise logistic regression analysis; only 94 pts with known hypertension
7112	Schwarz 1999	10668696	age		Dichotomized GOS GOS 1/2 vs GOS 3-5 on discharge	251	55-75 yrs 53 % GOS 1,2 > 75 yrs 35 % GOS 1.2 55-75 yrs 60 % GOS 3-5 >75 yrs 16 % GOS 3-5	Age 55-75 yrs OR 2.71 (0.76-9.67) p<0.12 Age > 75 yrs OR 15.29 (3.25-1.97) p=0.001	Moderate	Retrospective, monocentric obsevational cohort study 1992-1996 University Hospital Heidelberg; Inclusion of supratentorial ICH, pts. Died > 72 hours excluded; 17 pts. Excluded with incomplete data sets.
7224	Qureshi 1999	10199525	age		Mortality at discharge mRS at discharge	105		Wald x2 0.18 p 0.67	Moderate	Retrospective, monocentric chart review over a 3-year period 1/1992-12/1994 with ICH; Complete dataset 130 from 159 pts; 105 pts. had sufficient number of BP measurements.Rapid decline in MAP wihin 24 hours is associated with increased mortality.
7254	Hardemark 1999	9873158	age		Mortality 30 days Mortality 12 months Favorable vs bad outcome at follow up (mean 3.1 yrs)	203	Mortality overall 22,7% 32,7 % 43,6%	Multiple logistic regression x2 5.1 p<0.05 x2 8.6 p<0.01 x2 7.1 p<0.01	Moderate	Retrospective, monocentric cohort study with supratentorial ICH; data collected during 6 years from 1988-1993 Neurosurgery Uppsala; high percentage of referral considering operation n = 173
7742	Juvela 1995	7492294	age		Poor outcome 1 year (Death, vegetative state,severe disability )	156	Severe disability/ vegetative state 22 % Dead 37 %	Age per year Multivariate OR 1.10 (95%CI 1.03-1.67) p=0.03	Low	Prospective follow up, monocentric cohort study University Hospital Helsinki, only pts 16-60 yrs; retrospective analysis.
7790	Franke 1992	1527534	age		Two day mortality One year mortality	157	27%/57 %	Age > 70 years RR 1.3 (95%CI 0.7-2.3) RR 3.1 (95%CI 1.7-5.5)	Low	Prospective bicentric 10/1986-9/1989; diagnosis confirmed by CT
8044	Daverat 1991	1987664	age		Mortality 30days Mortality 6 months Satisfactoriy Outcome 6 months	166	"Death 43 % Satisfactory outcome 42 % poor functional outcome 16 %"	Multivariate OR 1.2 (95%CI 0.8-2) ns Mutlivariate OR 11.8 (95%CI 3.1-41.1) p=0.0002 OR 2.6 (95%CI 1.6-4.4) p=0.00015	Moderate	Prospective monocentric urban cohort study over 3 years;
9441	Ng 2015	not found	age		In-hospital mortality	4192	0.33	Multivariate OR 1.03 p =0.001	Moderate	Retrospective, multicenter large cohort study (83 ICUs) over 5 years (2003-2008); not all important confounders in the registry.
9593	Celikbilek 2013	24250158	age		in-hospital mortality	106	34.9 %	age > 65 yrs Multivariate OR 2.86 p = 0.016	High	Retrospective, monocentric chart analysis 1/2003-9/2008 University Hospital Ankara; no functional outcome, only inhouse mortality, pts. Treated medical and surgical; supra-,infratentorial ICH.
9616	Ganti 2013	24083025	age	51 % females	Females/Males mRS >3 Death < 7 days	245		Females/Males Adjusted OR(95%CI) 2.30 (1.04-5.25)/ 0.44 (0.19-0.96) 3.03(1.24-7.799/ 0.33(0.13-0.81)	Moderate	Monocentric, consecutive cohort study 1/2006-12/2008 higher rate fo DNR in female; no fixed time point of functional outcome, no assessment of hematoma expansion ..
10022	Behrouz 2017	28169096	age per year		GOS <=3 30 day mortality	375	"30-day mortality 13.9% GOS2,3 29.1 % GOS 1,2,3 42.9 %"	Multivariate OR 1.05 (1.3-1.07) p <0.0001	Moderate	International, multicenter observational colloborative database (n=716); ICH volume < 30 ml supratenterial ICH in adults; registration in Europe, Latin America, US, surgical cases excluded.
10023	Sykora 2017	28237126	age		mRS at 90 days mRS>2 mortality at 3 months	262	mRS > 2 66 %	unadjusted OR 1.03 (1.03-1.1) p = 0.01, adjusted ns adjusted OR 1.08 (1.04-1.12) p<0.001	Moderate	Prospective collected data Placebo arm of RCT FAST - Trial (n = 841pts.) with defined inclusion/exclusion criteria; results only partially representative; pts. With initial CT < 3 h and 24 hours
10167	Murthy 2015	26396030	age per year		poor day 90 outcome mRS > 3 BI at day 90	596		Adj. OR (95%) 1.33 (1.10-1.71) p<0.001 Beta(SE) -0.32(0.12) p<0.001	Moderate	"Large prospectively collected database (VISTA); Data from pts. With low ICH severity; selection bias inclusio/exclusion criteria (withdrawal of care, early death < 72 hours); focused perihematomal edema and outcome."
10195	RADholm 2015	25497513	age		mRS 3-6 at day 90 Health related quality of life HRQol	2839		Age 67-75 yrs adjusted OR 2.73 p<0.001 Age > 75 years adjusted OR 5.06 p < 0.001 Problems with self-care Age 67-75yrs OR 2.28 p<0.001 Age > 75 yrs OR 4.24 p>0.001	Moderate	Large series, retrospective pooled post-hoc analysis of prospectively collected data from RCT Interact-Trial 2, clinical hospitals in 21 countries, subgroup mild-moderate severity of ICH; RCT excluded patients! Not prespecified study; Interact excluded patients with high likelihood to early death and planned surgical evacuation of hematoma; exclusion of patients with poor prognosis.
10214	Chan 2015	25677698	IVH		death mRS >= 3 at 90 days	2613	death, major diability 66 % with IVH 49 % without IVH	Adjusted OR 1.68 (95 % CI 1.38-2.06) p<0.01	Moderate	Large prospective collected data from Interact Trial 2; only pats. Predominantly mild-moderate severity of ICH;retrospective pooled post hoc-analysis of prospetively collected RCT - data; clinical hospitals in 21 countries; RCT excluded pats. Early surgery pats.with large hematomas excluded; incomplete adjustment for potential confounding decisions on the management;
10237	Lord 2014	25316275	age		mRS >= 3 probality 3 months poor outcome	800	Mortality 38 - 44 %	Age > 80 Any Infection 11.6 (5.2-30.9) p<0.0001	Moderate	Large series from ERICH study; Enrollment of 1400 patients over 3 yrs; drop put of 600 cases for different reasons; multicenter case control study, prospective hot pursuit method of subject enrollment in which each recruitment center reiviews admission, emergency and ICU logs
10557	Ziai 2012	22430237	age		30 day mortality poor outcome mRS 5,6	100		Multivariate OR1.05 (0.97-1.13) p = 0.19 Multivariate OR 1.04 (0.98-1.10) p = 0.20	Moderate	Prospective data from two randomized mulitcenter clinical trials (CLEAR IVH trials); ICU from 23 academic hospitals; subgroup of patients IVH and small ICH <30 ml
10958	Bejot 2012	21940959	age		functional outcome 1-month mortality	416		Multivariate model stratified by age <60yrs OR 4.13 (0.81-21.08) p= 0.088 60-74 yrs OR 9.72 (2.62-36.08) p <0.0007 >75 yrs OR 1.52 (0.74-3.13) p=0.252	Moderate	Population -based Dijon Stroke registry (1985-2009); monocentric; retrospective analysis; focus on admission hyperglycemia
10800	Messe`2009	19319701	age per year		poor outcome at day 90 mRS 5,6	295		Multivariate OR 1.06 (95 % 1.03-1.10) p<0.001	Moderate	Prospective data from CHANT study placebo arm; multicentric over 19 countries; posthoc retrospective analysis; majority of patients small-, medium-sized ICH; no randomized controlled trial of AED patients; AED prophylactic unclear ?
10828	Sansing 2009	19129506	age per year		mRS at day 90	282		adjusted OR 0.67 (95% 1.04-1.08) p<0.001	Moderate	Prospective data from CHANT study placebo arm; multicentric over 19 countries; posthoc retrospective analysis; majority of patients small-, medium-sized ICH; effect on IVH not proven; no comment on two antiplatelet drugs per patient
11073	Roquer 2005	16247046	age		in-hospital mortality	184 from 326	mortaltiy 21%	Multivariate HR 1.057 (95% CI 1.018-1.098) p=0.004	Moderate	Monocentric, prospective enrolled data from stroke registry 12/1996-9/2004; retrospective data analysis; about 10 % incomplete datasets; focus on serum lipid levels
11134	Passero 2003	14638954	age		30-day mortality 3 months mortality	764		OR 1.025(1.014-1.037) p<0.001 OR 1.026(1.014-1.037 p<0.001)	Moderate	Prospectively collected database monocentric 1/1979-12/1997, retrospective analysis; ICH > 24 hours excluded; focus on diabetes and hyperglycemia
11240	Phan 2000	10978045	age		30 - day mortality	100 putaminal ICH	Mortality 29%	age < > 65 yrs multivariate mortality/no mortality p = 0.79	High	Monocentric, retrospective chart analysis, only subgroup putaminal hemorrhage collected 1994 - 1998
1672	Lattanzi 2016	27165957	Age	ave 67.1	3-month functional status (mRS>=3)	177	94	1.01 (0.97-1.04)	High	Moderate b/c of weaknesses in analysis portion and potential of overfitting. For confounding variables, they didn't control for WLST or DNR status, which could have a big effect on mortality rates and poor outcome. Also retrospective, small sample size, single site study.
1705	Giede-Jeppe 2016	27073240	Age		functional outcome @ 90 days after stroke onset	855		1.084 OR (1.06- 1.11)	Moderate	No notable weaknesses other than not controlling for DNR and not assessing calibration. Large n, and clear methodology
1751	Mahta 2016	26972705	Age		Functional outcome (no specified time pt)	164		1.03 (0.98-1.08)	High	small n, outcomes measured @ diff timepoints, did not control for n, retrospective study, no blinding/ interrater use to assess ICH volume
1773	Boehme 2016	26920909	Age	61 (19-94)	discharge modified rankin scale (mRS 4-6)	249		not i.e. in multivariate analysis	High	retrospective, small sample size w/ only 1 academic center. Infections not assessed in systematic manner.
1808	You 2016	26830317	Age	64.1 mean (21-96)	Discharge excellent outcome (mRS 0-1)	365		adjusted for in multivariate analysis but actual ORs not given	Moderate
1808	You 2016	26830317	Age		3-month excellent outcome (mRS 0-1)			adjusted for in multivariate analysis but actual ORs not given	Moderate
1828	Urday 2016	26757167	Age		90 day mRS			they adjusted for baseline ICH severity in multivariate analysis (ICH score) of which age, IVH, GCS, ICH volume are included in, but did not adjust for variables seperately	Moderate	(-) retrospective, small sample size, obtained CT scans at diff times (although adjusted for time to scan), used discharge mRS for pts who didn't have 90 day mRS scores (although did analysis comparing these 2 groups), lacked data on osmotherapy (pot. confounding variable) (+) primary analysis excluded many confounding variables, & controlled for DNR in analysis.
1924	Volbers 2016	26381282	Age	69.5	Poor clinical outcome at discharge (mRS)	220	137	0.965 (0.935 to 0.996)	Moderate	(+) longer f/u period for PHE compared to similar studies, use of semiautomatic volumetric assessment method for determining edema, relatively large sample size (-) didn't control for limitation of care bias, single site
2169	Ovesen 2015	26220872	Age	73 (END) vs. 70 (no END), not given as total cohort	90-day functional outcome (good, mRS <=3)	300	122	0.96 (0.93 - 0.99)	Moderate	generalisability is high, b/c consecutive patients w/ as little selection as possible. Only few lost to f/u. accounted for DNR. (-) only 1/2 had f/u imaging avaliable, could have selection bias in analysis of f/u images, retrospective and single site study
2311	Lattanzi 2015	25873472	Age	65.91	poor 3-month functional status	138	67	adjusted for in multivariate analysis but actual ORs not given	High	(-) single site, small sample size, retrospective, no WLST control (+) statistical analysis, BP is objective
2322	Koivunen 2015	25850522	Age	divided into 16-29: 22 (32.8); 30-39: 17 (25.4); 40-49: 28 (41.8) - FAVORABLE OUTCOME | 16-29: 6 (9.4); 30-39: 9 (14.1); 40-49: 49 (76.6) UNFAVORABLE OUTCOME	unfavorable functional outcome			1.09 (1.03-1.15)	Moderate	(-) half the survivors failed to participate in in-person f/u. also some symptoms may have gone unrecorded in pts not examined in person. Pts who declined had more severe baseline deficits - probably being disabled was reason for declining. So may have less disabled ppl included in study. (overestimation of proportion of young ICH pts with favorable outcome). (+) prospective, v long term data col…
2374	Koga 2015	25711829	Age	65	Poor 3-month functional outcome (bedridden or death)	176	15	adjusted for in multivariate analysis but actual ORs not given (KK: adjusted for sex, age, prior antithromboticmedication, initial systolic blood pressure, initial heart rate, initial National - 24h and 72 hr blood glucose, per 10mg/dL 1.14 and 1.11 Institutes of Health Stroke Scale score, time from onset to initial computed tomography and initial hematoma volume.)	Moderate	(+) prospective, multicenter cohort (-) small sample size, missing details, didn't control for WLST and other confounders
2774	Sykora 2014	24857761	Age	60.9	poor functional outcome at 3 months (mRS 5-6)	121	71	adjusted for in multivariate analysis but actual ORs not given	Moderate	small sample and retrospective study design
2848	Zeng 2014	24630830	Age		Dependency at 3 mo			adjusted for in multivariate analysis but actual ORs not given	Low	large sample size, multicenter study, prospective cohort
2848	Zeng 2014	24630830			Dependency at 6 mo			adjusted for in multivariate analysis but actual ORs not given	Low	large sample size, multicenter study, prospective cohort
2848	Zeng 2014	24630830			Dependency at 1 y			adjusted for in multivariate analysis but actual ORs not given	Low	large sample size, multicenter study, prospective cohort
2892	Havsteen 2014	24525481	Age	72 (for spot sign) vs. 69 (for no spot sign)	Good outcome 3 mo after stroke (mRS 0-2)	128		0.68 (0.53-0.87)	Moderate	small, single site study. Strengths- prospective, survivor only analysis, blinded radiologists to clinicial data
2892	Havsteen 2014	24525481	Age		Poor outcome 3 mo after stroke (mRS 5-6)			1.70 (1.26-2.31)	Moderate	small, single site study. Strengths- prospective, survivor only analysis, blinded radiologists to clinicial data
3014	Kalita 2014	24128695	Age	41.6	1 month functional outcome (using GOS)	404		no multivariate analysis conducted for this outcome	High	retrospective nature; limited sample size; did not control for WLST
3108	Chang 2013	24010037	Age	56.5 for low hemoglobin vs. 61 (30-90) for normal hemoglobin	Functional status at discharge	109		0.969 (0.932-1.007)	High	small sample, retrospective design; group w/ normal hemoglobin has higher BP; no control for WLST
3240	Kiphuth 2013	23887314	Age	66	6 month functional outcome	124		not i.e. in multi	Moderate	single site prospective study, did not control for WLST, small n
3281	Palm 2013	23812642	Age		1 year functional outcome			adjusted for in multivariate analysis but actual ORs not given	Moderate	(+) population based stroke-registry (-) small n, some confounders did not account for (ex, use of alcohol), did not use computer-assisted planimetric analysis to calculate ICH vol
3401	Maas 2013	23516315	Age		mRS at 3 months			2.18 (1.005-4.74)	Moderate	(-) single site study (+) blinded clinicians assessed imaging data w/ sophisticated software, relatively large cohort (more than 40% larger than one used to develop ICH score), prospective study
3599	Kim 2013	22484068	Age		good functional recovery at 90 days after first PICH			40-54 vs. 55-69: 2.36 (1.22-4.07)	Low	(+) large n, multicenter study (-) retrospective study,not a cohort study
3599	Kim 2013	22484068	Age		good functional recovery at 90 days after recurrent PICH			40-54 vs. 55-69: 1.14 (0.48-1.62)	Low	(+) large n, multicenter study (-) retrospective study,not a cohort study
3636	Feng 2012	24323866	Age		functional outcome			not i.e. in multi	Moderate	(-) small n, retrospective study, missing some data on pot confounders (+) excluded DNR/CMO orders, blinded investigator to imaging data
3765	Kamel 2012	22833445	Age	57 (15) for ICP monitored vs. 67 (15) for ICP not monitored	12 month mRS score	243		OR 0.6 (0.3-0.9)	Moderate	(-) smaller sample, retrospective (+) controlled for DNR, database is prospective
3815	Brizzi 2012	22632100	Age		mRS >= 4 at 3 months			not i.e. in multi	Moderate	(-) small sample, retrospective (+) studied DNR, lack info of specialty and experience of decision-making physicians, factors that might influence frequency of DNR orders
4007	Kuramatsu 2012	21826030	Age		Unfavorable functional outcome at 1 year			1.07 (1.02-1.23)	High	(-) single site, retrospective study, no control for WLST, mailed questionnaire filled out by patients/relatives and may have been answered wrongly (+) blinded radiologists for imaging data, decent n
4140	Bar 2011	21799172	Age		12-month functional outcome	243		1.04 (1.02-1.06)	Moderate	(-) retrospective analysis but of a prospective cohort, small sample (+) controlled for WLST and early DNR
4214	Dowlatshahi 2011	21557804	Age		90 day mRS >=4			70-79: 4.9 (2.8-8.5); >=80: 10.2 (4.4-23.6)	Moderate	decently large n, multicenter, negatives are didn't control for WLST, study pop derived from participatants in ICH clinical trials and may not be representative of entire population with ICH
POTENTIAL QUIPS 1	Jochen 2020	33222266	Age	German cohort with ECL: 78 vs. w/o ECL: 73; MGH with ECL: 76 vs. 71 w/o ECL	3-month mRS 4-6	4677		did not use any of the predictors	Low	large sample size, multicenter study, blinded investigators (-) retrospective
POTENTIAL QUIPS 1	Jochen 2020	33222266	Age		12 month mRS 4-6	484		did not use any of these predictors	Low	large sample size, multicenter study, blinded investigators (-) retrospective
POTENTIAL QUIPS 3	Hostettler 2021	33627495	Age	73.6 (11.9)	poor functional outcome (mRS >2) at 6 months			adjusted for but OR not given	Low	large sample size, multicenter prospective study

## Sheet: Clinical Exam-FO
RefID	FIRST AUTHOR LAST NAME & year published	PMID	PROGNOSTIC FACTOR(S) EVALUATED - Clinical Exam on admission	Prevalence % of the predictor	OUTCOME(S) - Functional Outcome	Sample size for the outcome	Prevalence % of the outcome	EFFECT SIZE WITH 95% CI as reported in the study (False Positive Rate, Sensitivity, Specificity, Odds Ratio, Relative Risk)	OVERALL RISK OF BIAS FOR THE STUDY	Overall risk of bias: Comments
141	Sennfalt 2018	30580719	LOC at admission: drowsy	NA	mRS ≥3, 2011 5-year; 2013 3-year	1224	0.706	3.11 (2.06-4.72)	Moderate	Swedish Stroke Register (Riksstroke) include data from 72 Swedish acute care hospitals in 2011 and 2013; different follow-up time; total loss to follow-up surveys 12.8-21.2%; missing baseline characteristics for ICH cohort
141	Sennfalt 2018	30580719	LOC at admission: comatose	NA	mRS ≥3, 2011 5-year; 2013 3-year	1224	0.706	2.98 (1.67-7.61)	Moderate
294	Zhang 2018	30144620	GCS score on admission	9 (6-13)	GOS 1-3, 1-YR	322	0.487578	0.578 (0.516-0.648), p<0.01	Moderate	Retrospectively reviewed EMR, single-center, 9/2015-1/2017, 2 blinded neuroradiologists read CT scans; aim: association between the island sign and outcome
296	Lioutas 2018	30242743	GCS (Model 1: individual CSVD markers)	14 (IQR 11–15)	mRS 1-2, 90 days	111	0.387387	1.15 (0.95-1.4), p=0.14		Prospective data collection/retrospective analysis of patients with spontaenous supratentorial ICH, single-center, 2007-2014, Cerebral small vessel disease (CSVD) include lacunar infarct, cerebral microbleeds (CMBs), white matter hyperintensities (WMHs), enlarged Virchow–Robin or perivascular spaces (EPVS), cortical superficial siderosis (cSS) and cortical microinfarcts; aim: effect of CSVD on ou…
296	Lioutas 2018	30242743	GCS (Model 2: total CSVD burden)	14 (IQR 11–15)	mRS 1-2, 90 days	111	0.387387	1.13 (0.94–1.37), p=0.2	Low
339	Zhang 2018	30257302	baseline GCS score	good outcome 12 (IQR 9, 15), vs bad outcome 8 (IQR 5.25, 11), p=0.001	mRS ≥3, 3 months	111	0.468468	0.832 (0.722-0.959), p=0.011	Moderate	Prospective, observation study, single-center, 1/2015-12/2017, included HICH=hypertensive ICH, excluded baseline HICH >30mL and subsequent evacuation hematoma without preop follow-up CT; aim: association between lower admission ionized Ca and outcome, groups were divded/compared between good outcome vs bad outcome, unclear who completed mRS at 3-months or who was blinded to clinical information, …
375	He 2018	29948249	NIHHSS on admission	HE 10 (Q1, Q3 5-16) non-HE 8 (Q1, Q3 4-12), p=0.033	mRS 4-6, Discharge	185	0.145946	0.745 (0.655-0.848), p<0.001	Moderate	Retropsective analysis, single-center, 1/2012-6/2016; aim: CT black hole sign and outcome, included patient within 12 hours of symptom onset, 2 blinded neuroradiologists to clinical data; groups were divded/compared between hematoma expansion (HE) vs non-hematoma expansion (non-HE); HE defined as follow-up (within 48 H of symmptom onset)hematoma volume increased more than 33% compared with the ba…
375	He 2018	29948249	GCS on admission	HE 14.5 (Q1, Q3 13–15) vs non-HE 15 (Q1, Q3 14–15), p=0.361	mRS 4-6, Discharge	185	0.145946	0.742 (0.565-0.976), p=0.033	Moderate
608	Oie 2018	30240164	GCS on admission	14 (IQR 6, range 3–15); GCS <9 n=108 (23.9%)	mRS 5-6, 3-month	452	0.506637	GCS <9 = 8.3 (3.5–19.7), p<0.001	Low	Data from Norwegian patient registry (NRF) that includes demographic, administrative and health related data (data received monthly), population from Sor-Trondelag County, 1/1/2008-12/31/2014, single-center, retrospective population-based study, only 275 survived to 3-months; 4 of the authors blinded to patient characteristics assessed all CTs, multivariable regression for oral antithrombotic (an…
708	Volbers 2018	29453243	NIHSS on admission	13 (IQR6–21)	mRS 0-3, 90-day	292	0.366438	0.936 (0.906-0.968), p<0.001	Moderate	Retropsective study from prospectively organized institutional database, 1/2006-1/2014; supratentorial ICH patients only, aim: correlate peak perihemorrhagic edema (PHE) volume with outcome, PHE was defined as the maximum volume measured in any of the available CT scans, mRS D-90 assesed by mailing standardized questionnaires or phone interviews performed by trained and certified physicians if qu…
855	Li 2017	29018128	Admission GCS scre	IS positive 10 (IQR 7-14) vs IS negative 11.8 (IQR 6.6-19.1), p<0.001	mRS ≥3, 90-day	252	0.31746	0.89 (0.80–0.99), p=0.026	Moderate	Prospective study, single-center, 7/2011-9/2016, aim: correlate island sign and outcome, 2 experienced readers blinded to clinical profiles reviewed all images, groups were divded/compared between island sign positive vs negative unless otherwise reported in manuscript, no baseline characteristics of all patients included in the study, doesn't specifcy who performed mRS at D-90
859	Chang 2017	28991676	NIHSS score at admission	SFU 6 (IQR 2-17) vs no-SFU 10 (IQR 3-18), p=0.225	mRS 3-6, discharge	230	54% SFU vs 72% no SFU, p=0.028	1.89 (1.50-2.43), p<0.001	Low	Propsective cohort study; prospectively collected data for acute (<24HR) ICH and retrospectively reviewed for accuracy by blinded neurologists, 1/2011-12/2015, aim: effect of prehospital SFU (glipizide, glyburide, or glimepiride) use in outcomes, groups were divided/compared between Sulfonylurea (SFU) treated vs no-SFU groups, mRS documented by certified vascular neurologists blinded to SFU pretr…
907	Li 2017	28829797	Baseline GCS score	blend sign positive 13 (IQR 8.25-14) vs blend sign negatiive 14 (IQR 10-15), p=0.028	mRS ≥3, 90 days	238	0.521008	0.86 (0.78-0.96), p=0.004	Moderate	Propsective research database, single-center, 7/2011-5/2016, aim: association of blend sign and outcomes, groups were divded/compared between bledn sign positive vs negative, 2 readers blinded to clinical information reviewed CT scans, unknown who performed mRS at Day-90, missing baseline characteristics for entire cohort
938	Liotta 2017	28747450	admission GCS scre	NA	worse functional outcome (higher mRS), 3 months	103	NA	0.72 (0.64–0.81), p<0.001	High	Prospective, observation study, single-center, 11/2006-3/2016, N=290, aim: association between low admission serum magnesium level and outcome, mRS for worse functional outcome not defined, multivar analysis based on n=103 who presented within 6 HRS of symptoms onset, medical service used standardized protocol and admission order set, mRS prospectively recorded by a certified examiner by telephon…
1314	Liu 2017	27451828	NIHSSS	12.16 ± 9.87	mRS ≥3, 3 months	908	0.594714	0.897 (0.866–0.930), p-0.000	Low	Prospective study, single-center, 1/2012-4/2-14, aim: identify clinical predicors for poor outcome, mRS assessed by experienced stroke neurologists via telephone interviews, excluded if lost to follow-up n=67; n=908 completed 1-YR follow up
1314	Liu 2017	27451828	GCS	10.18 ± 4.51	mRS ≥3, 3 months	908	0.594714	0.914 (0.857–1.187), p=0.006	Low
1314	Liu 2017	27451828	NIHSSS	12.16 ± 9.87	mRS ≥3, 1 YR	908	0.483673	0.918 (0.889-0.948), p=0.000	Low
1314	Liu 2017	27451828	GCS	10.18 ± 4.51	mRS ≥3, 1 YR	908	0.483673	1.147 (1.076-1.223), p=0.000	Low
1485	Asadollahi 2016	27680600	GCS score	14.6 ± 0.9	BI ≤ 60, 36 months	122	0.344262	0.48 (0.29-0.78), p=0.003	Low	Prospective, singel-center study in Iran included spontaneous, non-traumatic, non-neoplastic ICH who were admitted within 6 hours of symptoms onset, 1/2011-5/2012, aim: define factors determining favourable outcome, age limited to 40-85 years, CT reviewed by two experiene neuroradiologists blinded to clinical information, functional outcomes scores performed via telephone interview per patient or…
11307	Qureshi 1995	7570722	GCS score (point)		Mortality at discharge	182	Mortaltiy 50.5 %	Initial GCS <= 12 Multivariate OR 3.23 (95%CI 1.46-7.14) p<0.05	High	Retrospective, monocentric chart analysis (university-affiliated teaching hospital) from black Americans; SICH confirmed by CT between 1/1990 - 7/1993 time of onset not controlled; no control of therapeutic interventions.
11323	Broderick 1993	8322400	GCS score (point)		30 - day mortality	188	Mortality 44% 22 % < 2days	Multivariate logistic regression GCS -0.1644 (per unit) p = 0.026 Probability of death Model (Volume/GCS): GCS > 9 ICH < 30 ml: 0.19 GCS >9 ICH 30-60 ml: 0.46 GCS>9 ICH >60ml: 0.75 GCS <=8 ICH < 30 ml: 0.44 GCS<=8 ICH 30-60 ml: 0.74 GCS<=8 ICH >60 ml: 0.91	Moderate	Retrospective, monocentric study; consecutive pats. enrollment with SICH during 1 year (1988); only one patient lost for follow up.
4547	Delgado 2010	20484909	NIHSS	Evaluated 3months: 5.8+/-5.6 1year: 5.7+/-5	3 months/1 year poststroke cognitive impairmentia/dementia	122/164 (3months) 101/164 (1 year)		"Cognitive Impairment 3 months OR 1.2 p < 0.003 Dementia 12 months OR 1.2 p<0.001	Low	prospective, monocentric study moderate-severity stroke patients > 60 years March 2005 - July 2006; excluded severely impaired stroke patients mRS > 3
4556	Lee 2010	20458066	GCS score (point)	moderate GCS score 8.5-12-4 27.8 % severe GCS < 8.4 19.7 %	30 day mortality long-term outcome	3o day mortality n=1321 longterm outcome as relative risk for mortality n= 1199	30 -day mortality: 9.1 % Longterm outcome: vascular death 24.6 % nonvascular death 5.2 %	unadjusted OR 0.69 (0.65-0.73) unadjusted HR 0.89 (0.86-0.92)	Low	prospective, constructed multicentric (34 hospitals) large nationwide study in South Korea Oct 2002 - March 2004
4581	Stead 2010	20390379	NIHSS	70.2 % diabetics 44.7 % non-diabetics glucose > 140 mg/dl NIHSS 16 (5-35( glucose < 140 mg/dl NIHSS 4 (1-11)	7 day mortality functional outcome at discharge mRS >3;	237	Death within 7 days 24,9 % Poor outcome mRS >/- 3 67.5 %	Multivariate models for 7 day mortality entire cohort NIHSS model prob > Chi square < 0.0001 p<0.05 functional outcome at discharge NIHSS model prob > Chi square < 0.0001 p<0.05	Low	monocentric cohort study hyperglyccemia (> 140 mg/dl) associated with higher short -term mortality functional outcome at discharge
4879	Christensen 2009	19468216	NIHSS score baseline		Mortality at day 90 mRS > 2 at day 90 BI 0-94 at day 90	851	Average 20 % 81 % 64 %	Mortality OR 1.154 (1.102-1.209) p<0.05 mRS>2 OR 1.198 (1.130-1.269) p<0.05	low	Prospective data from Factor Seven randomized multinational double - blind, placebo-controlled trial (FAST) with many sides in 22 different countries from 5/2005-2/2007; significant differences in patients outcome in different countries. Significant determinants of mortality age, baseline ICH, IVH, baseline neurologic deficit
4969	Christensen 2009	19218801	NIHSS		Depressed Mood, Quality of life at 3 months	596 (91% of total survivors) for Hamilton Depression Rating Scale (HDRS) 618 (94 % of total survivors) EuroQol	Depressed mood: n = 120, not depressed n= 476	Multivariate: NIHSS at day 15 >15 vs 0-1: OR 5.20 (1.49-18.12) 5-15 vs 0-1: 2.03 (0.71-5.80) 2-4 vs 0-1: 1.58 (0.58-4.35) C statistic 0.73	Low	Prospecktive data from Factor Seven randomized multinational double - blind placebo - controlled trial (FAST) from 5/2005-2/2007 prospective data from HDRS,QoL form patients where testing is possible.
4975	Diedler 2009	19202332	NIHSS	NIHSS score Included pats. Median 10 (0-34) Excludet pats. Median 11(0-35)	Outcome at discharge at 1 year mRS > 2 poor outcome	103 from 247		Final stepwise logistic regression model Prediction mRS scores ar discharge Coefficient 0.28 p<0.001 OR 1.35 (1.14-1.59) Prediction mRS scores at 1 year Coefficient 0.18 p < 0.001 OR 1.20 (1.10-1.31)	High	Data from monocentric stroke database; retrospective analysis; n = 144 pts excluded
5019	Toyoda 2009	19039219	NIHSS score baseline	NIHSS on admission: 12 (2-20)	Mortality at 3 weeks mRS <= 1 at 3 weeks	1006 control 738 APT 180 Warfarin 67 W+AP 21	Mortality at 3 weeks AP 22% W 16 % w+AP 43 % Control 11 % mRS <=1 at 3 weeks AP 20 % W 25 % AP+W 5 % Control 24 %	Mortality NIHSS score per increase of 1 pat. quartile OR 2.14 (95%CI 1.66-2.74)	Moderate	Retrospective mulitcenter study at 7 stroke centers in Japan 1/1999-12/2003 Informed consent given.
5203	Tetri 2008	18518724	GCS score (point)	Median GCS score: 14 (12-15)	3 -months mortality	453	28% Median GCS score died within 3 months 10 (5-14) survived 3 months 15 (14-15)	Multivariate HR (95 %CI) 0.82 (0.79-0.87) p<0.01	Moderate	Monocentric, retrospective cohort study, data collection from 1/1993 - 1/2004
5209	Smaljlovic 2008	18498260	Scandinavian Stroke Scale Score	SSS mean SD 22.5 + 16.7	30- day mortality	352	0.41	Multivariate OR 0.93 p< 0.001	High	Retrospective, monocentric study from 1/2003-12/2005; analysis of a subgroup 352pts (13.8 %) of 2555 first ever stroke. Short patient and method chapter.
5355	Naval 2008	17701108	GCS		30 - day mortality mRS > 3 at discharge dGOS <4 at discharge	125		30 - day mortality adj. OR 0.812 (95%CI0.5804-1.1363) p = 0.812 ns mRS > 3 adjusted OR 0.719 (95%CI 0.5661-0.9151) p 0.007	Moderate	Retrospective monocentric cohort study from 1999 - 2006 from Emergency Department/ referring hospital; study focused on blood glucose, coagulopathy, seizure presentation, prior aspirin, statin -use
5473	Chiquete 2007	17596688	GCS	Median GCS 11 (13-15) > 80 yrs 11(4-15) < 80 yrs 12 (3-15)	In hospital mortality	224	> 80 yrs 57 % < 80 yrs 45 %	three binary logistic regression models Multivariate OR all pats 0.61(0.52-0.75) pats >80 yrs 0.66 (0.50-0.86) pats <80 yrs 0.58 (0.49-0.70)	Moderate	"Monocentric cohort study unselected consecutive pats. With acute ICH prospectively included in the stroke registry database 3/1999 - 9/2003; total of 83 ICH pats. > 80; 56 pats. Had a medical history of hypertension; Comparison to 168 hypertensive gender -matched persons with ICH aged < 80yrs. Age, Glasgow coma scale score ICH volume, infratentorial ICH location independent predictors of in hosp…
5506	Zahuranec 2007	16401841	GCS	Median initial GCS 7 Early C - DNR 14 No Early C-DNR	death at discharge	270	0.43	Multivariable logistic regression model, short term mortality, fully adjusted HR 0.84 95%CI (0.80-0.88) Long term mortality fully adjusted HR 0.87 95%CI (0.84-0.91)	Moderate	Retrospective data analysis from BASIC - population based stroke surveillance study from 1/2000- 12/2003, drop out rate 37 patients from a total of 297; focused on impact of early DNR and limitations of agressive care on early mortality.
6075	Roquer 2005	15739042	GCS score (point)	GCS Score 13.4 (2.9)	30 - day mortality	194	0.263	logistic regression analysis GCS score 9-14 OR 3.46 (1.36-8.79) p = 0.009 GCS score <9 OR 13.91 (2.56-75.57) p= 0.002	High	Prospective enrollment of patients with supratentorial ICH from 12/1995-12/2002; patients from a stroke registry, monocentric, retrospective data analysis; initially 387 pats. Enrolled. 21 pats. Latency to admission undeterminable.
6372	Inagawa 2003	14633295	GCS score (point)		mortality at discharge 30 days- case fatality rate, 3 months -, 3 years - survival rate	350	0.16	Univariate/ multivariate analysis Survival p values GCS 15-13 or 12-3 30 days <0.001/0.026 3 months <0.001/0.010 3 years < 0.001 /0.006	Low	Large, population - based study from Izumo City, Japan; data collection from 1991-1998: age- and sex adjusted incidence rates, Glasgow outcome scale result stratified by age, site of location; life table analysis up to 3 yrs onset of first - ever ICH;
1672	Lattanzi 2016	27165957	NIHSS	9 (6-14)	3-month functional status (mRS>=3)			1.16 (1.01-1.33) - model 1	High	Moderate b/c of weaknesses in analysis portion and potential of overfitting. For confounding variables, they didn't control for WLST or DNR status, which could have a big effect on mortality rates and poor outcome. Also retrospective, small sample size, single site study.
1705	Giede-Jeppe 2016	27073240	NIHSS	18 (10-32) in LOA vs. 13 (5-24) in no LOA	functional outcome @ 90 days after stroke onset	855		1.132 (1.094-1.171)	Moderate	No notable weaknesses other than not controlling for DNR and not assessing calibration. Large n, and clear methodology
1705	Giede-Jeppe 2016	27073240	GCS	11 (3-14) in LOA vs. 13 (6-15) in no LOA	functional outcome @ 90 days after stroke onset	855		not i.e. in multi	Moderate	No notable weaknesses other than not controlling for DNR and not assessing calibration. Large n, and clear methodology
1751	Mahta 2016	26972705	GCS	GCS 13-15: 60 (83%) for ICH (IVH-/Hydrocephalus-), 21 (68%) for ICH (IVH+/Hydrocephalus-), 7 (11%) for ICH (IVH+/Hydrocephalus+) | 5-12: 12 (17%) for ICH (IVH-/Hydrocephalus-), 9 (29%) for ICH (IVH+/Hydrocephalus-), 28 (46%) for ICH (IVH+/Hydrocephalus+) | 3-4: 0 (0%) for ICH (IVH-/Hydrocephalus-), 1 (3%) for ICH (IVH+/Hydrocephalus-), 26 (43%) for ICH (IVH+/Hydrocephalus+)	Functional outcome (no specified time pt)	164		2.48 (0.87-7.04)	High	small n, outcomes measured @ diff timepoints, did not control for n, retrospective study, no blinding/ interrater use to assess ICH volume
1773	Boehme 2016	26920909	GCS	15 (3-15) for no SIRS vs. 10 (3-15) for SIRS	discharge modified rankin scale (mRS 4-6)	249		not i.e. in multi analysis	High	retrospective, small sample size w/ only 1 academic center. Infections not assessed in systematic manner.
1773	Boehme 2016	26920909	NIHSS	6 (0-41) for no SIRS vs. 17 (0-40) for SIRS	discharge modified rankin scale (mRS 4-6)	249		not i.e. in multi analysis	High	retrospective, small sample size w/ only 1 academic center. Infections not assessed in systematic manner.
1808	You 2016	26830317	NIHSS	Q1: 9.0 (4.0-15.0), Q2: 7.0 (3.0-11.0), Q3: 6.0 (3.0-12.0), Q4: 6.0 (3.0-14.0)	Discharge excellent outcome (mRS 0-1)	365		adjusted for in multivariate analysis but actual ORs not given	Moderate
1808	You 2016	26830317	NIHSS		3-month excellent outcome (mRS 0-1)			adjusted for in multivariate analysis but actual ORs not given	Moderate
1828	Urday 2016	26757167	GCS		90 day mRS			they adjusted for baseline ICH severity in multivariate analysis (ICH score) of which age, IVH, GCS, ICH volume are included in, but did not adjust for variables seperately	Moderate	(-) retrospective, small sample size, obtained CT scans at diff times (although adjusted for time to scan), used discharge mRS for pts who didn't have 90 day mRS scores (although did analysis comparing these 2 groups), lacked data on osmotherapy (pot. confounding variable) (+) primary analysis excluded many confounding variables, & controlled for DNR in analysis.
1924	Volbers 2016	26381282	GCS	14 (10-15)	Poor clinical outcome at discharge (mRS)	220	137	1.324 (1.154 to 1.519)	Moderate	(+) longer f/u period for PHE compared to similar studies, use of semiautomatic volumetric assessment method for determining edema, relatively large sample size (-) didn't control for limitation of care bias, single site
1924	Volbers 2016	26381282	NIHSS		Poor clinical outcome at discharge (mRS)	220	137	not i.e. in multi analysis	Moderate	(+) longer f/u period for PHE compared to similar studies, use of semiautomatic volumetric assessment method for determining edema, relatively large sample size (-) didn't control for limitation of care bias, single site
2169	Ovesen 2015	26220872	NIHSS	17 (11-22) END vs. 10 (5-16) no END	90-day functional outcome (good, mRS <=3)	300	122	0.85 (0.79-0.92)	Moderate	generalisability is high, b/c consecutive patients w/ as little selection as possible. Only few lost to f/u. accounted for DNR. (-) only 1/2 had f/u imaging avaliable, could have selection bias in analysis of f/u images, retrospective and single site study
2169	Ovesen 2015	26220872	GCS	12 (10-14) END vs. 15 (13-15) no END	90-day functional outcome (good, mRS <=3)	300	122	not i.e. in multi	Moderate	generalisability is high, b/c consecutive patients w/ as little selection as possible. Only few lost to f/u. accounted for DNR. (-) only 1/2 had f/u imaging avaliable, could have selection bias in analysis of f/u images, retrospective and single site study
2311	Lattanzi 2015	25873472	NIHSS	10 (7-15)	poor 3-month functional status	138	67	adjusted for in multivariate analysis but actual ORs not given	High	(-) single site, small sample size, retrospective, no WLST control (+) statistical analysis, BP is objective
2322	Koivunen 2015	25850522	NIHSS	FAVORABLE OUTCOME: 0-6 group: 56 (83.6), 7-14: 10 (14.9), >14: 1 (1.5) | UNFAVORABLE OUTCOME: 0-6 group: 30 (46.9), 7-14: 11 (17.2), >14: 23 (35.9)	unfavorable functional outcome			1.17 (1.08-1.27)	Moderate	(-) half the survivors failed to participate in in-person f/u. also some symptoms may have gone unrecorded in pts not examined in person. Pts who declined had more severe baseline deficits - probably being disabled was reason for declining. So may have less disabled ppl included in study. (overestimation of proportion of young ICH pts with favorable outcome). (+) prospective, v long term data col…
2774	Sykora 2014	24857761	NIHSS	28 (8-34, 18)	poor functional outcome at 3 months (mRS 5-6)	121	71	adjusted for in multivariate analysis but actual ORs not given	Moderate	small sample and retrospective study design
2848	Zeng 2014	24630830	NIHSS		Dependency at 3 mo			adjusted for in multivariate analysis but actual ORs not given	Low	large sample size, multicenter study, prospective cohort
2848	Zeng 2014	24630830	GCS		Dependency at 3 mo			adjusted for in multivariate analysis but actual ORs not given	Low	large sample size, multicenter study, prospective cohort
2848	Zeng 2014	24630830	NIHSS		Dependency at 6 mo			adjusted for in multivariate analysis but actual ORs not given	Low	large sample size, multicenter study, prospective cohort
2848	Zeng 2014	24630830	GCS		Dependency at 6 mo			adjusted for in multivariate analysis but actual ORs not given	Low	large sample size, multicenter study, prospective cohort
2848	Zeng 2014	24630830	NIHSS		Dependency at 1 y			adjusted for in multivariate analysis but actual ORs not given	Low	large sample size, multicenter study, prospective cohort
2848	Zeng 2014	24630830	GCS		Dependency at 1 y			adjusted for in multivariate analysis but actual ORs not given	Low	large sample size, multicenter study, prospective cohort
2892	Havsteen 2014	24525481	NIHSS	19 (12-23) w/ spot sign vs. 10 (6-16) w/ no spot sign	Good outcome 3 mo after stroke (mRS 0-2)	128		0.82 (0.74-0.90)	Moderate	small, single site study. Strengths- prospective, survivor only analysis, blinded radiologists to clinicial data
2892	Havsteen 2014	24525481	NIHSS		Poor outcome 3 mo after stroke (mRS 5-6)			1.21 (1.10-1.32)	Moderate	small, single site study. Strengths- prospective, survivor only analysis, blinded radiologists to clinicial data
3014	Kalita 2014	24128695	GCS	12.4 for survived vs. 6.7 for death	1 month functional outcome (using GOS)	404			High	retrospective nature; limited sample size; did not control for WLST
3108	Chang 2013	24010037	NIHSS	16 (0-40) for low hemoglobin vs. 14 (1-40) for normal hemoglobin	Functional status at discharge	109		0.791 (0.729 - 0.858)	High	small sample, retrospective design; group w/ normal hemoglobin has higher BP; no control for WLST
3108	Chang 2013	24010037	GCS	12.5 (3-15) for low hemoglobin vs. 14 (3-15) for normal hemoglobin	Functional status at discharge	109		not i.e. in multi	High	small sample, retrospective design; group w/ normal hemoglobin has higher BP; no control for WLST
3240	Kiphuth 2013	23887314	NIHSS	18 (12-37)	6 month functional outcome	124		not i.e. in multi	Moderate	single site prospective study, did not control for WLST, small n
3281	Palm 2013	23812642	GCS		1 year functional outcome			0.71 (0.59-0.85)	Moderate	(+) population based stroke-registry (-) small n, some confounders did not account for (ex, use of alcohol), did not use computer-assisted planimetric analysis to calculate ICH vol
3281	Palm 2013	23812642	NIHSS		1 year functional outcome			1.22 (1.12-1.33)	Moderate	(+) population based stroke-registry (-) small n, some confounders did not account for (ex, use of alcohol), did not use computer-assisted planimetric analysis to calculate ICH vol
3401	Maas 2013	23516315	GCS		mRS at 3 months			15 is reference category: 3- 0.006 (0.0007-0.06); 4- NS; 5- 0.22 (0.03-1.42); 6- 0.05 (0.008-0.32); 7- 0.17 (0.05-0.62); 8- 0.16 (0.04-0.59); 9- 0.42 (0.12-1.46); 10- 0.18 (0.04-0.80); 11- 0.11 (0.017-0.69); 12- 0.14 (0.04-0.52); 13- 0.14 (0.04-0.51); 14- 0.89 (0.39-2.02)	Moderate	(-) single site study (+) blinded clinicians assessed imaging data w/ sophisticated software, relatively large cohort (more than 40% larger than one used to develop ICH score), prospective study
3599	Kim 2013	22484068	GCS		good functional recovery at 90 days after first PICH			9-15 vs. 3-8: 3.28 (1.52-6.32)	Low	(+) large n, multicenter study (-) retrospective study,not a cohort study
3599	Kim 2013	22484068	GCS		good functional recovery at 90 days after recurrent PICH			9-15 vs. 3-8 : 2.62 (1.43-3.41)	Low	(+) large n, multicenter study (-) retrospective study,not a cohort study
3636	Feng 2012	24323866	GCS		functional outcome			not i.e. in multi	Moderate	(-) small n, retrospective study, missing some data on pot confounders (+) excluded DNR/CMO orders, blinded investigator to imaging data
3765	Kamel 2012	22833445	GCS	10 (6-13) for ICP monitoring vs. 13 (6-15) for not ICP monitoring	12 month mRS score	243		not i.e. in multi	Moderate	(-) smaller sample, retrospective (+) controlled for DNR, database is prospective
4140	Bar 2011	21799172	GCS		12-month functional outcome	243		0.73 (0.66-0.81)	Moderate	(-) retrospective analysis but of a prospective cohort, small sample (+) controlled for WLST and early DNR
4214	Dowlatshahi 2011	21557804	NIHSS		90 day mRS >=4			1.2 (1.1-1.2)	Moderate	decently large n, multicenter, negatives are didn't control for WLST, study pop derived from participatants in ICH clinical trials and may not be representative of entire population with ICH
4214	Dowlatshahi 2011	21557804	GCS		90 day mRS >=4			not i.e. in multi	Moderate	decently large n, multicenter, negatives are didn't control for WLST, study pop derived from participatants in ICH clinical trials and may not be representative of entire population with ICH
POTENTIAL QUIPS 1	Jochen 2020	33222266	GCS	German cohort with ECL: 4 (3-7) vs. w/o ECL: 14 (10-15); MGH with ECL: 8 (3-15) vs. 15 (13-15) w/o ECL	3-month mRS 4-6	4677			Low	large sample size, multicenter study, blinded investigators (-) retrospective
POTENTIAL QUIPS 1	Jochen 2020	33222266	NIHSS	German cohort with ECL: 31 (24-34) vs. w/o ECL: 11 (5-19); MGH with ECL: 21 (15-30) vs. 10 (5-20) w/o ECL	3-month mRS 4-6	4677			Low	large sample size, multicenter study, blinded investigators (-) retrospective
POTENTIAL QUIPS 3	Hostettler 2021	33627495	GCS	13.9 (1.9)	poor functional outcome (mRS >2) at 6 months			adjusted for but OR not given	Low	large sample size, multicenter prospective study

## Sheet: ICH volume-FO
RefID	FIRST AUTHOR LAST NAME & year published	PMID	PROGNOSTIC FACTOR(S) EVALUATED - ICH volume on admission	Prevalence % of the predictor	OUTCOME(S) - Functional Outcome	Sample size for the outcome	Prevalence % of the outcome	EFFECT SIZE WITH 95% CI as reported in the study (False Positive Rate, Sensitivity, Specificity, Odds Ratio, Relative Risk)	OVERALL RISK OF BIAS FOR THE STUDY	Overall risk of bias: Comments
294	Zhang 2018	30144620	hematoma size, mL	28.81 ± 17.59	GOS ≤3, 1-YR	322	0.487578	1.087 (1.066-1.108), p<0.01	Moderate	Retrospective study at a single center in China; 9/2015-1/2017; Obj: to reveal the associations between the island sign, long-term outcome, and death in ICH; 2 blinded neuroradiologists read CT scans
296	Lioutas 2018	30242743	volume (Model 1: individual CSVD markers)	20.8 (IQR 6.4–34.9)	mRS 1-2, 90 days	111	0.387387	0.92 (0.87–0.96), p<0.0001	Low	Prospective data collection/retrospective analysis of patients with spontaenous supratentorial ICH, single-center, 2007-2014, Cerebral small vessel disease (CSVD) include lacunar infarct, cerebral microbleeds (CMBs), white matter hyperintensities (WMHs), enlarged Virchow–Robin or perivascular spaces (EPVS), cortical superficial siderosis (cSS) and cortical microinfarcts; aim: effect of CSVD on ou…
296	Lioutas 2018	30242743	volume (Model 2: total CSVD burden)	20.8 (IQR 6.4–34.9)	mRS 1-2, 90 days	111	0.387387	0.92 (0.87–0.96), p<0.0001	Low
339	Zhang 2018	30257302	baseline HICH volume, mL	10.47 mL (IQR, 6.31-28.9 mL)	mRS ≥3, 3 months	111	0.468468	1.014 (0.988-1.041), p=0.291	Moderate	Prospective, observation study, single-center, 1/2015-12/2017, included HICH=hypertensive ICH, excluded baseline HICH >30mL and subsequent evacuation hematoma without preop follow-up CT; aim: association between lower admission ionized Ca and outcome, groups were divded/compared between good outcome vs bad outcome, unclear who completed mRS at 3-months or who was blinded to clinical information, …
366	Rosenthal 2018	30045809	ICH volume	24 ± 21	mRS 3-6, discharge	106	0.632075	1.047 (1.003-1.093), p=0.04	Moderate	Data from retrospective 2013-2014 and prospective database 2015, single-center, aim: highest blood glucose during hospital course and outcome, intitutional guideline used to target glucose of 100-180 mg/dL, for propsective patients mRS completed via telephone using the mRS structured interview; for restropective patients mRS completed by reviewing chart by board-certified, mRS-trained neurologist…
366	Rosenthal 2018	30045809	ICH volume	24 ± 21	mRS 3-6, 3 months	83	0.457831	1.020 (0.991-1.050), p=0.18	Moderate	3-month mRS based on 83 patients
375	He 2018	29948249	Baseline hematoma volume, mL	HE 13.2 (IQR 6.1–24.5) vs non-HE 8.8 (IQR 4.4–17.0), p=0.013	mRS 4-6, Discharge	185	0.145946	0.944 (0.922-0.988), p=0.009	Moderate	Retropsective analysis, single-center, 1/2012-6/2016; aim: CT black hole sign and outcome, included patient within 12 hours of symptom onset, 2 blinded neuroradiologists to clinical data; groups were divded/compared between hematoma expansion (HE) vs non-hematoma expansion (non-HE); HE defined as follow-up (within 48 H of symmptom onset)hematoma volume increased more than 33% compared with the ba…
590	Sporns 2018	30355120	ICH volume, mL	23.0 (IQR 8.5–42.7)	mRS >3, Discharge	201	0.567164	1.02 (1.00-1.04), p=0.019	Moderate	Retrospective data collection, 2 centers, 1/2013-12/2017, mRS obtained from medical records, 2 readers assessed CT scans and were blinded to all clinical information
608	Oie 2018	30240164	hematoma volume >60mL	N=447: 33.1 ± 45.7; >60mL n=82 (18.1%)	mRS 5-6, 3-month	452	0.506637	hematoma volume >60mL = 4.5 (2.0–10.2), p<0.001	Low	Data from Norwegian patient registry (NRF) that includes demographic, administrative and health related data (data received monthly), population from Sor-Trondelag County, 1/1/2008-12/31/2014, single-center, retrospective population-based study, only 275 survived to 3-months; 4 of the authors blinded to patient characteristics assessed all CTs, multivariable regression for oral antithrombotic (an…
708	Volbers 2018	29453243	Peak perihemorrhagic edema volume, mL	37.5 mL (IQR 19.0–60.6) over median period of 7 days (IQR 3-12)	mRS 0-3, 90-day	292	0.366438	0.984 (0.973-0.994), p=0.002	Moderate	Retropsective study from prospectively organized institutional database, 1/2006-1/2014; supratentorial ICH patients only, aim: correlate peak perihemorrhagic edema (PHE) volume with outcome, PHE was defined as the maximum volume measured in any of the available CT scans, mRS D-90 assesed by mailing standardized questionnaires or phone interviews performed by trained and certified physicians if qu…
855	Li 2017	29018128	Baselin ICH volume, ML	13 (IQR 7.3-22.4)	mRS ≥3, 90-day	252	0.31746	1.04 (1.01–1.07), p=0.011	Moderate	Prospective study, single-center, 7/2011-9/2016, aim: correlate island sign and outcome, 2 experienced readers blinded to clinical profiles reviewed all images, groups were divded/compared between island sign positive vs negative unless otherwise reported in manuscript, no baseline characteristics of all patients included in the study, doesn't specifcy who performed mRS at D-90
859	Chang 2017	28991676	ICH volume at admission	SFU 4 (IQR 1-12) vs no-SFU 9 (IQR 3-20), p=0.026	mRS 3-6, discharge	230	54% SFU vs 72% no SFU, p=0.028	0.94 (0.88-0.99), p=0.28	Low	Propsective cohort study; prospectively collected data for acute (<24HR) ICH and retrospectively reviewed for accuracy by blinded neurologists, 1/2011-12/2015, aim: effect of prehospital SFU (glipizide, glyburide, or glimepiride) use in outcomes, groups were divided/compared between Sulfonylurea (SFU) treated vs no-SFU groups, mRS documented by certified vascular neurologists blinded to SFU pretr…
907	Li 2017	28829797	Baseline IVH volume	17.22 ± 15.16	mRS ≥3, 90 days	238	0.521008	1.04 (1.01-1.07), p=0.007	Moderate	Propsective research database, single-center, 7/2011-5/2016, aim: association of blend sign and outcomes, groups were divded/compared between bledn sign positive vs negative, 2 readers blinded to clinical information reviewed CT scans, unknown who performed mRS at Day-90, missing baseline characteristics for entire cohort
938	Liotta 2017	28747450	Initial hematoma volume	NA	worse functional outcome (higher mRS), 3 months	103	NA	1.04 (1.02-1.06), p<0.001	High	Prospective, observation study, single-center, 11/2006-3/2016, N=290, aim: association between low admission serum magnesium level and outcome, mRS for worse functional outcome not defined, multivar analysis based on n=103 who presented within 6 HRS of symptoms onset, medical service used standardized protocol and admission order set, mRS prospectively recorded by a certified examiner by telephon…
998	Shimoda 2017	28605739	hemorrhage size, mL	24.3 ± 2.46	mRS 3-6, discharge	241	0.721992	1.06 (1.03–1.11), p=0.00015	Moderate	Retropectively reviewed medical records, singel-center, 4/2013-12/2015, aim: association between satellite sign and outcome, 2 neurosurgeons and 1 radiologist assessed for satellite sign (blinded?), unclear if mRS was already available in the medical records or performed separately by the authors
1485	Asadollahi 2016	27680600	Haemorrhage volume ≥ 30 (cm3)	0.516393	mRS 4-6, 36 months	122	0.270492	3.96 (1.65-5.84), p=0.015	Low	Prospective, singel-center study in Iran included spontaneous, non-traumatic, non-neoplastic ICH who were admitted within 6 hours of symptoms onset, 1/2011-5/2012, aim: define factors determining favourable outcome, age limited to 40-85 years, CT reviewed by two experiene neuroradiologists blinded to clinical information, functional outcomes scores performed via telephone interview per patient or…
1485	Asadollahi 2016	27680600	Haemorrhage volume ≥ 30 (cm3)	0.516393	BI ≤ 60, 36 months	122	0.344262	2.32 (1.00-5.34), p=0.048	Low	Prospective, singel-center study in Iran included spontaneous, non-traumatic, non-neoplastic ICH who were admitted within 6 hours of symptoms onset, 1/2011-5/2012, aim: define factors determining favourable outcome, age limited to 40-85 years, CT reviewed by two experiene neuroradiologists blinded to clinical information, functional outcomes scores performed via telephone interview per patient or…
4556	Lee 2010	20458066	Hematoma volume	Volume of hematoma 10.44 (4.20-25.88) Supratentorial 11.55 (4.81-28.66) Infratentrorial 4.87 (1.72-11.02	30 day mortality long-term outcome	3o day mortality n=1321 longterm outcome as relative risk for mortality n= 1199	30-day mortality 9.3 %	unadjusted OR 1.03 (1.02-1.03); unadjusted HR 1.01 (1.002-1.012)	Low	prospective, constructed multicentric (34 hospitals) large nationwide study in South Korea Oct 2002 - March 2004
4581	Stead 2010	20390379	Hematoma volume	70.2 % diabetics 44.7 % non-diabetics glucose > 140 mg/dl	7 day mortality functional outcome at discharge mRS >3;	237	Death within 7 days 24,9 % Poor outcome mRS >/- 3 67.5 %	Multivariate model for 7 day mortality entire cohort Volume model p 0.0098 functional outcome at discharge Volume model p 0.0166	Low	monocentric cohort study hyperglyccemia (> 140 mg/dl) associated with higher short -term mortality functional outcome at discharge
4626	Tetri 2010	20136648	Hematoma volume	Median Hematoma volume of ICH, ml 12 (6,30)	3 months poor outcome (death, vegetative state, severe disability)	453		Normotensive HR 1.16 (1.03-1.30) Treated hypertension HR 1.11 (1.05-1.17) p < 0.001 Adjusted OR 1.32 (1.12-1.54)) p<0.01	Moderate	"Monocentric cohort study, consecutive patient enrollment from 1/1993-1/2004; retrospective chart analysis Focus on treated and untreated hypertension.Patients with untreated hypertension had lower mortality 6% than those with treated hypertension 36 % p<0.001. "
4879	Christensen 2009	19468216	Hematoma volume	Baseline ICH volume 23+/-26 ml	Mortality at day 90 mRS > 2 at day 90 BI 0-94 at day 90	851	Average 20 % 81 % 64 %	Mortality OR 1.026 (1.014-1.038) p<0.05 mRS>2 OR 1.026(1.011-1.040) p<0.05	low	Prospective data from Factor Seven randomized multinational double - blind, placebo-controlled trial (FAST) with many sides in 22 different countries from 5/2005-2/2007; significant differences in patients outcome in different countries. Significant determinants of mortality age, baseline ICH, IVH, baseline neurologic deficit
4954	Tetri 2009	19249937	Hematoma volume	Med volume ICH (25th-75th percentiles) 12 (5-21) ml	death within 2 days Mortality 3 months	379 (non-surgical)	death within 2 days: 11 % Mortality 3 months: 28 %	Multivariate Death within 2 days size of ICH (per 10 ml) RR 1.12 (1.03-1.22) p<0.01 Death within 3 months RR 1.09 (1.04-1.15) p <0.01	Moderate	Monocentric prospective cohort study 1/1993-1/2004;retrospective analysis; only non-surgical cases; 106 patients died with 30 months mean age 75+/- 9.7 yrs, 273 survived 30 months mean age 67 +/-5.2 yrs n = 89 excluded because of immediate operation loss of patients: no admission blood glucose , blood pressure level n= 74
4957	Kumar 2009	19242340	Hematoma volume	ICH volume cc Anemia present 42.7 (1.0-167.0) Anemia absent 34.3 (1.0-159.0)	30-day mortality	685		Univariate: OR (95 % CI) 4.0 (3.2-5.0) p<0.001 Multivariate: OR (95%CI) 3.3 (2.6-4.2) p < 0.001	Low	Monocentric prospective cohort study 1/1999 - 10/2005; Retrospective analysis; influence fo unmeasured confounders not excluded. Anemia is an independent predictor of larger ICH volume.
4995	Patel 2009	19139303	Hematoma volume	Subdural hematoma - lobar ICH 20 % ICH volume cm3 25th - 75th percentile with SDH 61.5 (32,90) no SDH 14 (9-15)	30-day mortality	200 lobar 75 deep seated		Univariate Died Volume cm3 79.5 (51,110) Survived Volume cm3 28 (11,46) p<0.001 Logistic regression model Volume 31-60 cm3 OR (95%CI) 3.38 (1.24-9.23) p 0.02 Volume > 60 cm3 OR(95%) 16.63 (6.17-44.83) p<0.001	Moderate	Prospective collected data, retrospective analysis lobar ICH in pts. > 55 yrs
5155	Cucchiara 2008	18703803	Hematoma volume	volume median IQR SICH 14.4ml (7.9-30.9 OAT 30.6ml (7.4-70.1) p 0.03	Mortality at 90 days	303	Mortality SICH (n=267) / OAT(n=21) 17 %/62 % p<0.001 mRS 4-6 50 %/90 % p<0.001	Stepwise logistic regression analysis Model including ICH volume and expansion > 33% Multivariate OR 1.05 (95% CI 1.03-1.07) p<0.001	Low	Prospectively collected data (placebo arm) from placebo-controlled CHANT trial (131 sites in 20 countries) ; 21 pats. receiving OAT (6.9 %); Focus on hematoma expansion and OAT
5203	Tetri 2008	18518724	Hematoma volume		3 -months mortality	453	Hematoma volume > 30 ml Died within 3 months 52 % survived 16 % p<0.001	Multivariate HR (95 %CI) 1.11 per 10 ml (1.07-1.16) p>0.01	Moderate	Monocentric, retrospective cohort study, data collection from 1/1993 - 1/2004
5355	Naval 2008	17701108	Hematoma volume	Mean ICH volume 32.09 cc range1-214cc	30 - day mortality mRS > 3 at discharge dGOS <4 at discharge	125		30 - day mortality adj. OR 1.112 p 0.021 mRS > 3 adjusted OR 1.01.05 p 0.002	Moderate	Retrospective monocentric cohort study from 1999 - 2006 from Emergency Department/ referring hospital; study focused on blood glucose, coagulopathy, seizure presentation, prior aspirin, statin -use
6058	Castellanos 2005	15834028	ICH cortical	20.4-42.2 %	mRS <=2 at 3 months	138	32.6 % good outcome	Multiple logistic regression model OR 3.79 95%CI 1.2 - 12.01 p=0.023	High	Prospective multicentric enrollment from 15 hospitals in Spain from 5/1999-4/2001. However, only patients with ICH volume < 20 ml, conservative treatment included (138 pats., 10 lost for follow up); total group 266 pats.
6090	Fang 2005	15693814	Hematoma volume		Mortality at discharge GOS at discharge	109 Survival group 81 non-survial group 28	25.7 % 1 year follow up	Hematoma volume <30 ml/>30 ml p = 0.019 Survival/non-survival	Moderate	Monocentric cohort study with prospective enrollment of SICH pats. between 9/2002 - 7/2003 in central Taiwan. ICH confirmed by CT in the emergency service. Exclusion of pats. with APT and anticoagulant medication.
9640	Rathor 2012	23833581	ICH volume		mRS 0-5 at discharge six months follow up	160		In hospitlal survival Volume < 30 ml adjusted OR 3.861 p = 0.051 Volume 30 - 60 ml adjusted OR 1.13 p = 0.85 Independent mRS 0-2 ICH < 30 ml 34,7 % ICH > 30 ml 15,2 % Dependent mRS 3-5 ICH < 30 ml 65.3 % ICH > 30 ml 84.8 % p=0.039	Moderate	Prospective monocentric study with consecutive patient enrollment from 12/2007 to 11/2009 in Malaysia; ICH confirmed by CT
10660	Dowlatshahi 2011	21346218	ICH volume expansion	13-32 %	mRS 0-3/4-6 3 months Shift analysis of poor outcome	531		mRS 4-6 - Hematoma expansion > 33 % Multivariate OR 2.73 95%CI 1.70-4.39 p<0.001 Prediction mRS 4-6 Hematoma cut-off <>33 %: Frequency 142/27 % Sensitivity 37 % Specificity 83 % PPV 68 % NPV 57 %	Moderate	Prospective collected data from VISTA registry, cohort study, retrospective analysis
1672	Lattanzi 2016	27165957	ICH volume	8.1 avg	3-month functional status (mRS>=3)			1.13 (0.47- 2.74)	High	Moderate b/c of weaknesses in analysis portion and potential of overfitting. For confounding variables, they didn't control for WLST or DNR status, which could have a big effect on mortality rates and poor outcome. Also retrospective, small sample size, single site study.
1705	Giede-Jeppe 2016	27073240	ICH volume	18.5 for LOA vs. 12.8 for no LOA	functional outcome @ 90 days after stroke onset	855		1.027 (1.013-1.041)	Moderate	No notable weaknesses other than not controlling for DNR and not assessing calibration. Large n, and clear methodology
1751	Mahta 2016	26972705	ICH volume	34.4 (IVH-/Hydrocephalus-) ; 44.4 (IVH+/hydrocephalus-); 133 (IVH+/hydrocephalus+)	Functional outcome (no specified time pt)	164		5.78 (1.67- 20)	High	small n, outcomes measured @ diff timepoints, did not control for n, retrospective study, no blinding/ interrater use to assess ICH volume
1773	Boehme 2016	26920909	ICH volume	9 (1-214) for no SIRS vs. 18 (3-177) for SIRS	discharge modified rankin scale (mRS 4-6)	249		not i.e. in multi analysis	High	retrospective, small sample size w/ only 1 academic center. Infections not assessed in systematic manner.
1808	You 2016	26830317	ICH volume		Discharge excellent outcome (mRS 0-1)	365		adjusted for in multivariate analysis but actual ORs not given	Moderate
1808	You 2016	26830317	ICH volume		3-month excellent outcome (mRS 0-1)			adjusted for in multivariate analysis but actual ORs not given	Moderate
1828	Urday 2016	26757167	ICH volume		90 day mRS			they adjusted for baseline ICH severity in multivariate analysis (ICH score) of which age and ICH volume are included in, but did not adjust for age and ICH seperately	Moderate	(-) retrospective, small sample size, obtained CT scans at diff times (although adjusted for time to scan), used discharge mRS for pts who didn't have 90 day mRS scores (although did analysis comparing these 2 groups), lacked data on osmotherapy (pot. confounding variable) (+) primary analysis excluded many confounding variables, & controlled for DNR in analysis.
1924	Volbers 2016	26381282	ICH volume	22.8	Poor clinical outcome at discharge (mRS)	220	137	0.948 (0.919 to 0.977)	Moderate	(+) longer f/u period for PHE compared to similar studies, use of semiautomatic volumetric assessment method for determining edema, relatively large sample size (-) didn't control for limitation of care bias, single site
2169	Ovesen 2015	26220872	ICH volume	45.1 (END) vs. 10.1 (no END)	90-day functional outcome (good, mRS <=3)	300	122	0.97 (0.95-0.98)	Moderate	generalisability is high, b/c consecutive patients w/ as little selection as possible. Only few lost to f/u. accounted for DNR. (-) only 1/2 had f/u imaging avaliable, could have selection bias in analysis of f/u images, retrospective and single site study
2311	Lattanzi 2015	25873472	ICH volume	9.4	poor 3-month functional status	138	67	adjusted for in multivariate analysis but actual ORs not given	High	(-) single site, small sample size, retrospective, no WLST control (+) statistical analysis, BP is objective
2322	Koivunen 2015	25850522	ICH volume	FAVORABLE OUTCOME: 0-30 ml: 58 (86.6), 30-60: 7 (10.4), >60: 2 (3.0) | UNFAVORABLE OUTCOME: 0-30: 48 (75.0), 30-60: 7 (10.9), >60: 9 (14.1)	unfavorable functional outcome			1.00 (0.77-1.29)	Moderate	(-) half the survivors failed to participate in in-person f/u. also some symptoms may have gone unrecorded in pts not examined in person. Pts who declined had more severe baseline deficits - probably being disabled was reason for declining. So may have less disabled ppl included in study. (overestimation of proportion of young ICH pts with favorable outcome). (+) prospective, v long term data col…
2774	Sykora 2014	24857761	ICH volume	41.7	poor functional outcome at 3 months (mRS 5-6)	121	71	adjusted for in multivariate analysis but actual ORs not given	Moderate	small sample and retrospective study design
2848	Zeng 2014	24630830	ICH volume		Dependency at 3 mo			adjusted for in multivariate analysis but actual ORs not given	Low	large sample size, multicenter study, prospective cohort
2848	Zeng 2014	24630830	ICH volume		Dependency at 6 mo			adjusted for in multivariate analysis but actual ORs not given	Low	large sample size, multicenter study, prospective cohort
2848	Zeng 2014	24630830	ICH volume		Dependency at 1 y			adjusted for in multivariate analysis but actual ORs not given	Low	large sample size, multicenter study, prospective cohort
2892	Havsteen 2014	24525481	ICH volume	38 mL for those w/ spot sign, 12.0 mL for those w/o spot sign	Good outcome 3 mo after stroke (mRS 0-2)	128		adjusted for in multivariate analysis but actual ORs not given	Moderate	small, single site study. Strengths- prospective, survivor only analysis, blinded radiologists to clinicial data
2892	Havsteen 2014	24525481	ICH volume		Poor outcome 3 mo after stroke (mRS 5-6)			1.02 (1.00–1.04)	Moderate	small, single site study. Strengths- prospective, survivor only analysis, blinded radiologists to clinicial data
3240	Kiphuth 2013	23887314	ICH volume	28 (20-51)	6 month functional outcome	124		not i.e. in multi	Moderate	single site prospective study, did not control for WLST, small n
3281	Palm 2013	23812642	ICH volume		1 year functional outcome			1.04 (1.02-1.07)	Moderate	(+) population based stroke-registry (-) small n, some confounders did not account for (ex, use of alcohol), did not use computer-assisted planimetric analysis to calculate ICH vol
3401	Maas 2013	23516315	ICH volume		mRS at 3 months			2.17 (1.01-4.65)	Moderate	(-) single site study (+) blinded clinicians assessed imaging data w/ sophisticated software, relatively large cohort (more than 40% larger than one used to develop ICH score), prospective study
3599	Kim 2013	22484068	ICH Volume		good functional recovery at 90 days after first PICH			<30 vs. >=60: 4.29 (2.11-8.24)	Low	(+) large n, multicenter study (-) retrospective study,not a cohort study
3599	Kim 2013	22484068	ICH Volume		good functional recovery at 90 days after recurrent PICH			<30 vs. >=60: 3.33 (1.72-5.02)	Low	(+) large n, multicenter study (-) retrospective study,not a cohort study
3636	Feng 2012	24323866	ICH Volume		functional outcome			not i.e. in multi	Moderate	(-) small n, retrospective study, missing some data on pot confounders (+) excluded DNR/CMO orders, blinded investigator to imaging data
3765	Kamel 2012	22833445	ICH Volume	24 (11-48) for ICP monitoring vs. 13 (5-51) for not ICP monitoring	12 month mRS score	243		not i.e. in multi	Moderate	(-) smaller sample, retrospective (+) controlled for DNR, database is prospective
3815	Brizzi 2012	22632100	ICH Volume		mRS >= 4 at 3 months			not i.e. in multi	Moderate	(-) small sample, retrospective (+) studied DNR, lack info of specialty and experience of decision-making physicians, factors that might influence frequency of DNR orders
4007	Kuramatsu 2012	21826030	ICH volume		Unfavorable functional outcome at 1 year			not i.e. in multi	High	(-) single site, retrospective study, no control for WLST, mailed questionnaire filled out by patients/relatives and may have been answered wrongly (+) blinded radiologists for imaging data, decent n
4140	Bar 2011	21799172	ICH Volume		12-month functional outcome	243		1.02 (1.01-1.04)	Moderate	(-) retrospective analysis but of a prospective cohort, small sample (+) controlled for WLST and early DNR
4214	Dowlatshahi 2011	21557804	ICH volume		90 day mRS >=4			<10 ml: 0.3 (0.1-0.5); 10-19: 0.2 (0.1-0.5); 20-29 ml: 0.3 (0.2-0.8)	Moderate	decently large n, multicenter, negatives are didn't control for WLST, study pop derived from participatants in ICH clinical trials and may not be representative of entire population with ICH
POTENTIAL QUIPS 1	Jochen 2020	33222266	ICH volume	German cohort with ECL: 75.5 (32.8-129.4) vs. w/o ECL: 12.6 (4.8-32.3); MGH with ECL: 50.0 (18.5-84.3) vs. 9.0 (3.2-22.6) w/o ECL	3-month mRS 4-6	4677			Low	large sample size, multicenter study, blinded investigators (-) retrospective
POTENTIAL QUIPS 3	Hostettler 2021	33627495	ICH Volume	14.9 (20.2)	poor functional outcome (mRS >2) at 6 months			adjusted for but OR not given	Low	large sample size, multicenter prospective study

[truncated: 3 more sheets: Infratentorial location-FO, IVH-FO, AC-FO]
